# Supplementary material for: 5-({3-[(5-Amino-1,3,4-thia­diazol-2-yl)sulfanylmeth­yl]benz­yl}sulfan­yl)-1,3,4-thia­diazol-2-amine
Source: Acta Crystallogr Sect E Struct Rep Online. 2012 Mar 31;68(Pt 4):o1241. doi: 10.1107/S1600536812013116 (PMC3344171; doi:10.1107/S1600536812013116)
Supplement: Supplementary file 1 [file e-68-o1241-sup1.cif]

##############################################################################
#                                                                            #
# This CIF contains the data in a paper accepted for publication in          #
# Acta Crystallographica Section E. It conforms to the requirements of       #
# Notes for Authors for Acta Crystallographica Section E, and has been       #
# peer reviewed under the auspices of the IUCr Commission on Journals.       #
#                                                                            #
# Full details of the Crystallographic Information File format               #
# are given in the paper "The Crystallographic Information File (CIF):       #
# a New Standard Archive File for Crystallography" by S. R. Hall, F. H.      #
# Allen and I. D. Brown [Acta Cryst. (1991), A47, 655-685].                  #
#                                                                            #
# The current version of the core CIF dictionary is obtainable from          #
# ftp://ftp.iucr.org/pub/cif_core.dic.                                       #
#                                                                            #
# Software is freely available for graphical display of the structure(s)     #
# in this CIF. For information consult the CIF software page                 #
# http://www.iucr.org/resources/cif/software.                                #
#                                                                            #
# This file may be used for bona fide research purposes within the           #
# scientific community so long as proper attribution is given to the journal # 
# article from which it was obtained.                                        #
#                                                                            #
##############################################################################
data_global
_audit_creation_method     'WinGX routine CIF_UPDATE'
_audit_conform_dict_name     cif_core.dic
_audit_conform_dict_version     2.4
_journal_data_validation_number     ?
_journal_date_recd_electronic     2012-03-23
_journal_date_accepted     2012-03-26
_journal_name_full     'Acta Crystallographica, Section E'
_journal_year     2012
_journal_volume     68
_journal_issue      4
_journal_page_first     o1241
_journal_page_last     o1241
_journal_paper_category     QO
_journal_paper_doi     10.1107/S1600536812013116
_journal_coeditor_code     IS5100
_publ_contact_author_name     'Sung Kwon Kang'
_publ_contact_author_address
;
Department of Chemistry
Chungnam National University
Daejeon 305-764
Korea
;
_publ_contact_author_email     skkang@cnu.ac.kr
_publ_contact_author_fax      8E307(4)
_publ_contact_author_phone      8E307(4)
_publ_section_title
;\
5-({3-[(5-Amino-1,3,4-thiadiazol-2-yl)sulfanylmethyl]benzyl}sulfanyl)-1,3,4-\
thiadiazol-2-amine
;
loop_
    _publ_author_name
    _publ_author_address
    'Kang, Sung Kwon'
;
Department of Chemistry,
Chungnam National University,
Daejeon 305-764,
Republic of Korea
;
    'Cho, Nam Sook'
;
Department of Chemistry,
Chungnam National University,
Daejeon 305-764,
Republic of Korea
;
    'Jang, Siyoung'
;
Department of Chemistry,
Chungnam National University,
Daejeon 305-764,
Republic of Korea
;
data_I
_audit_creation_method     'WinGX routine CIF_UPDATE'
_chemical_name_systematic
;
5-({3-[(5-Amino-1,3,4-thiadiazol-2-yl)sulfanylmethyl]benzyl}sulfanyl)-1,3,4-
thiadiazol-2-amine
;
_chemical_formula_moiety     'C12 H12 N6 S4'
_chemical_formula_sum     'C12 H12 N6 S4'
_chemical_formula_iupac     'C12 H12 N6 S4'
_chemical_formula_weight     368.52
_symmetry_cell_setting     monoclinic
_symmetry_space_group_name_H-M     'C 2/c'
_symmetry_space_group_name_Hall     '-C 2yc'
loop_
    _symmetry_equiv_pos_as_xyz
    'x, y, z'
    '-x, y, -z+1/2'
    'x+1/2, y+1/2, z'
    '-x+1/2, y+1/2, -z+1/2'
    '-x, -y, -z'
    'x, -y, z-1/2'
    '-x+1/2, -y+1/2, -z'
    'x+1/2, -y+1/2, z-1/2'
_cell_length_a     16.3579(10)
_cell_length_b     6.1382(4)
_cell_length_c     30.7095(18)
_cell_angle_alpha     90
_cell_angle_beta     90.3730(10)
_cell_angle_gamma     90
_cell_volume     3083.4(3)
_cell_formula_units_Z     8
_cell_measurement_reflns_used     3247
_cell_measurement_theta_min     2.49
_cell_measurement_theta_max     22.13
_cell_measurement_temperature     296(2)
_exptl_crystal_description     block
_exptl_crystal_colour     colourless
_exptl_crystal_size_max     0.14
_exptl_crystal_size_mid     0.12
_exptl_crystal_size_min     0.06
_exptl_crystal_density_diffrn     1.588
_exptl_crystal_density_method     'not measured'
_exptl_crystal_F_000     1520
_exptl_absorpt_coefficient_mu     0.62
_exptl_absorpt_correction_type     multi-scan
_exptl_absorpt_process_details     '(SADABS; Bruker, 2002)'
_exptl_absorpt_correction_T_min     0.91
_exptl_absorpt_correction_T_max     0.96
_exptl_special_details     ?
_diffrn_ambient_temperature     296(2)
_diffrn_radiation_type     MoK\a
_diffrn_radiation_wavelength     0.71073
_diffrn_radiation_monochromator     graphite
_diffrn_measurement_device_type     'Bruker SMART CCD area-detector'
_diffrn_measurement_method     '\f and \w scans'
_diffrn_reflns_number     22777
_diffrn_reflns_av_R_equivalents     0.0824
_diffrn_reflns_theta_min     1.33
_diffrn_reflns_theta_max     28.28
_diffrn_reflns_theta_full     28.28
_diffrn_measured_fraction_theta_max     1
_diffrn_measured_fraction_theta_full     1
_diffrn_reflns_limit_h_min     -21
_diffrn_reflns_limit_h_max     21
_diffrn_reflns_limit_k_min     -8
_diffrn_reflns_limit_k_max     8
_diffrn_reflns_limit_l_min     -40
_diffrn_reflns_limit_l_max     40
_refine_special_details
;
Refinement of <i>F</i>^2^ against ALL reflections. The weighted <i>R</i>-factor
<i>wR</i> and goodness of fit <i>S</i> are based on <i>F</i>^2^, conventional
<i>R</i>-factors <i>R</i> are based on <i>F</i>, with <i>F</i> set to zero for
negative <i>F</i>^2^. The threshold expression of <i>F</i>^2^ >
2\s(<i>F</i>^2^) is used only for calculating <i>R</i>-factors(gt) <i>etc</i>.
and is not relevant to the choice of reflections for refinement.
<i>R</i>-factors based on <i>F</i>^2^ are statistically about twice as large
as those based on <i>F</i>, and <i>R</i>- factors based on ALL data will be
even larger.
;
_reflns_number_total     3836
_reflns_number_gt     2387
_reflns_threshold_expression     >2\s(I)
_refine_ls_structure_factor_coef     Fsqd
_refine_ls_matrix_type     full
_refine_ls_R_factor_all     0.0679
_refine_ls_R_factor_gt     0.0386
_refine_ls_wR_factor_ref     0.0765
_refine_ls_goodness_of_fit_ref     0.883
_refine_ls_restrained_S_all     0.883
_refine_ls_number_reflns     3836
_refine_ls_number_parameters     199
_refine_ls_number_restraints     0
_refine_ls_hydrogen_treatment     constr
_refine_ls_weighting_scheme     calc
_refine_ls_weighting_details
                 'calc w=1/[\s^2^(Fo^2^)+(0.0280P)^2^] where P=(Fo^2^+2Fc^2^)/3'
_atom_sites_solution_hydrogens     geom
_atom_sites_solution_primary     direct
_atom_sites_solution_secondary     difmap
_refine_ls_shift/su_max     0.001
_refine_ls_shift/su_mean     0
_refine_diff_density_max     0.267
_refine_diff_density_min     -0.346
_refine_ls_extinction_method     none
loop_
    _atom_type_symbol
    _atom_type_description
    _atom_type_scat_dispersion_real
    _atom_type_scat_dispersion_imag
    _atom_type_scat_source
    C C 0.0033 0.0016 'International Tables Vol C Tables 4.2.6.8 and 6.1.1.4'
    H H 0 0 'International Tables Vol C Tables 4.2.6.8 and 6.1.1.4'
    N N 0.0061 0.0033 'International Tables Vol C Tables 4.2.6.8 and 6.1.1.4'
    S S 0.1246 0.1234 'International Tables Vol C Tables 4.2.6.8 and 6.1.1.4'
_computing_data_collection     'SMART (Bruker, 2002)'
_computing_cell_refinement     'SAINT (Bruker, 2002)'
_computing_data_reduction     'SAINT (Bruker, 2002)'
_computing_structure_solution     'SHELXS97 (Sheldrick, 2008)'
_computing_structure_refinement     'SHELXL97 (Sheldrick, 2008)'
_computing_molecular_graphics     'ORTEP-3 (Farrugia, 1997)'
_computing_publication_material     'WinGX (Farrugia, 1999)'
loop_
    _atom_site_type_symbol
    _atom_site_label
    _atom_site_fract_x
    _atom_site_fract_y
    _atom_site_fract_z
    _atom_site_U_iso_or_equiv
    _atom_site_adp_type
    _atom_site_calc_flag
    _atom_site_refinement_flags
    _atom_site_occupancy
    _atom_site_disorder_assembly
    _atom_site_disorder_group
    C C1 0.07088(13) 0.5674(4) 0.54356(7) 0.0349(5) Uani d . 1 . .
    C C2 0.04110(13) 0.4333(3) 0.57612(7) 0.0355(5) Uani d . 1 . .
    H H2 0.0609 0.2917 0.5784 0.043 Uiso calc R 1 . .
    C C3 -0.01744(12) 0.5042(4) 0.60545(7) 0.0354(5) Uani d . 1 . .
    C C4 -0.04693(13) 0.7144(4) 0.60143(8) 0.0427(6) Uani d . 1 . .
    H H4 -0.0857 0.7658 0.6209 0.051 Uiso calc R 1 . .
    C C5 -0.01915(14) 0.8485(4) 0.56860(8) 0.0462(6) Uani d . 1 . .
    H H5 -0.0406 0.9881 0.5657 0.055 Uiso calc R 1 . .
    C C6 0.04010(14) 0.7777(4) 0.54005(7) 0.0428(6) Uani d . 1 . .
    H H6 0.0594 0.8706 0.5185 0.051 Uiso calc R 1 . .
    C C7 0.13626(13) 0.4864(4) 0.51346(7) 0.0400(5) Uani d . 1 . .
    H H7A 0.1306 0.5602 0.4857 0.048 Uiso calc R 1 . .
    H H7B 0.128 0.332 0.5084 0.048 Uiso calc R 1 . .
    S S8 0.24002(3) 0.52863(9) 0.534089(19) 0.03947(16) Uani d . 1 . .
    C C9 0.24017(12) 0.3680(3) 0.58115(7) 0.0327(5) Uani d . 1 . .
    S S10 0.22830(4) 0.08693(9) 0.580246(18) 0.03689(15) Uani d . 1 . .
    C C11 0.24370(12) 0.0940(4) 0.63625(7) 0.0324(5) Uani d . 1 . .
    N N12 0.25717(11) 0.2911(3) 0.65155(6) 0.0376(4) Uani d . 1 . .
    N N13 0.25390(10) 0.4480(3) 0.61950(6) 0.0357(4) Uani d . 1 . .
    N N14 0.24306(11) -0.0849(3) 0.66089(6) 0.0426(5) Uani d . 1 . .
    H H14A 0.2518 -0.0752 0.6885 0.051 Uiso calc R 1 . .
    H H14B 0.2339 -0.21 0.6492 0.051 Uiso calc R 1 . .
    C C15 -0.04979(13) 0.3540(4) 0.64040(7) 0.0430(6) Uani d . 1 . .
    H H15A -0.0909 0.2599 0.6274 0.052 Uiso calc R 1 . .
    H H15B -0.0766 0.4418 0.6624 0.052 Uiso calc R 1 . .
    S S16 0.02620(4) 0.18512(10) 0.66701(2) 0.04862(18) Uani d . 1 . .
    C C17 0.07177(13) 0.3682(3) 0.70332(7) 0.0363(5) Uani d . 1 . .
    S S18 0.06869(4) 0.64865(10) 0.69824(2) 0.04757(18) Uani d . 1 . .
    C C19 0.12945(13) 0.6580(4) 0.74495(7) 0.0391(5) Uani d . 1 . .
    N N20 0.14884(12) 0.4662(3) 0.76028(6) 0.0430(5) Uani d . 1 . .
    N N21 0.11434(12) 0.2993(3) 0.73582(6) 0.0455(5) Uani d . 1 . .
    N N22 0.15219(12) 0.8447(3) 0.76364(6) 0.0564(6) Uani d . 1 . .
    H H22A 0.1812 0.8428 0.7871 0.068 Uiso calc R 1 . .
    H H22B 0.1378 0.9669 0.7522 0.068 Uiso calc R 1 . .
loop_
    _atom_site_aniso_label
    _atom_site_aniso_U_11
    _atom_site_aniso_U_22
    _atom_site_aniso_U_33
    _atom_site_aniso_U_12
    _atom_site_aniso_U_13
    _atom_site_aniso_U_23
    C1 0.0349(12) 0.0417(14) 0.0280(12) -0.0008(10) -0.0064(10) -0.0027(10)
    C2 0.0362(12) 0.0349(13) 0.0352(13) 0.0035(10) -0.0030(10) -0.0004(10)
    C3 0.0317(12) 0.0423(14) 0.0321(12) -0.0024(10) -0.0065(10) -0.0041(10)
    C4 0.0346(13) 0.0476(15) 0.0459(15) 0.0054(11) -0.0044(11) -0.0113(12)
    C5 0.0479(14) 0.0370(14) 0.0536(16) 0.0071(11) -0.0094(13) -0.0018(12)
    C6 0.0462(14) 0.0424(15) 0.0396(14) -0.0021(11) -0.0070(12) 0.0072(11)
    C7 0.0456(13) 0.0470(14) 0.0274(12) -0.0006(11) -0.0020(10) 0.0012(10)
    S8 0.0410(3) 0.0396(3) 0.0378(3) -0.0032(3) 0.0021(3) 0.0052(3)
    C9 0.0325(12) 0.0314(12) 0.0342(12) 0.0007(9) -0.0004(10) -0.0016(10)
    S10 0.0477(3) 0.0329(3) 0.0300(3) -0.0021(3) -0.0028(3) -0.0039(2)
    C11 0.0291(11) 0.0390(13) 0.0293(12) 0.0001(10) -0.0014(9) 0.0001(10)
    N12 0.0464(11) 0.0360(11) 0.0303(10) -0.0010(9) -0.0045(9) -0.0034(8)
    N13 0.0402(11) 0.0322(11) 0.0346(11) 0.0009(8) -0.0033(9) -0.0035(8)
    N14 0.0574(13) 0.0386(11) 0.0317(11) -0.0075(10) -0.0053(9) 0.0026(9)
    C15 0.0394(13) 0.0529(15) 0.0368(13) -0.0049(11) 0.0008(11) -0.0068(11)
    S16 0.0673(4) 0.0363(4) 0.0422(4) -0.0041(3) -0.0036(3) 0.0014(3)
    C17 0.0404(13) 0.0365(13) 0.0320(13) -0.0004(10) 0.0039(10) 0.0041(10)
    S18 0.0620(4) 0.0349(3) 0.0455(4) -0.0020(3) -0.0187(3) 0.0072(3)
    C19 0.0411(13) 0.0430(15) 0.0331(13) -0.0007(11) -0.0043(10) 0.0065(11)
    N20 0.0550(13) 0.0369(12) 0.0370(11) 0.0018(10) -0.0075(10) 0.0058(9)
    N21 0.0605(13) 0.0370(12) 0.0389(12) 0.0034(10) -0.0054(10) 0.0045(9)
    N22 0.0771(16) 0.0392(12) 0.0525(14) -0.0017(11) -0.0322(12) 0.0058(10)
_geom_special_details
;
All s.u.'s (except the s.u. in the dihedral angle between two l.s. planes) are
estimated using the full covariance matrix. The cell s.u.'s are taken into
account individually in the estimation of s.u.'s in distances, angles and
torsion angles; correlations between s.u.'s in cell parameters are only used
when they are defined by crystal symmetry. An approximate (isotropic)
treatment of cell s.u.'s is used for estimating s.u.'s involving l.s. planes.
;
loop_
    _geom_bond_atom_site_label_1
    _geom_bond_atom_site_label_2
    _geom_bond_site_symmetry_2
    _geom_bond_distance
    _geom_bond_publ_flag
    C1 C2 . 1.386(3) ?
    C1 C6 . 1.390(3) ?
    C1 C7 . 1.503(3) ?
    C2 C3 . 1.389(3) ?
    C2 H2 . 0.93 ?
    C3 C4 . 1.383(3) ?
    C3 C15 . 1.513(3) ?
    C4 C5 . 1.381(3) ?
    C4 H4 . 0.93 ?
    C5 C6 . 1.381(3) ?
    C5 H5 . 0.93 ?
    C6 H6 . 0.93 ?
    C7 S8 . 1.826(2) ?
    C7 H7A . 0.97 ?
    C7 H7B . 0.97 ?
    S8 C9 . 1.749(2) ?
    C9 N13 . 1.294(2) ?
    C9 S10 . 1.737(2) ?
    S10 C11 . 1.737(2) ?
    C11 N12 . 1.316(3) ?
    C11 N14 . 1.334(3) ?
    N12 N13 . 1.378(2) ?
    N14 H14A . 0.86 ?
    N14 H14B . 0.86 ?
    C15 S16 . 1.810(2) ?
    C15 H15A . 0.97 ?
    C15 H15B . 0.97 ?
    S16 C17 . 1.747(2) ?
    C17 N21 . 1.285(3) ?
    C17 S18 . 1.729(2) ?
    S18 C19 . 1.741(2) ?
    C19 N20 . 1.306(3) ?
    C19 N22 . 1.333(3) ?
    N20 N21 . 1.388(2) ?
    N22 H22A . 0.86 ?
    N22 H22B . 0.86 ?
loop_
    _geom_angle_atom_site_label_1
    _geom_angle_atom_site_label_2
    _geom_angle_atom_site_label_3
    _geom_angle_site_symmetry_1
    _geom_angle_site_symmetry_3
    _geom_angle
    _geom_angle_publ_flag
    C2 C1 C6 . . 118.6(2) ?
    C2 C1 C7 . . 120.16(19) ?
    C6 C1 C7 . . 121.2(2) ?
    C1 C2 C3 . . 121.9(2) ?
    C1 C2 H2 . . 119 ?
    C3 C2 H2 . . 119 ?
    C4 C3 C2 . . 118.4(2) ?
    C4 C3 C15 . . 120.6(2) ?
    C2 C3 C15 . . 121.0(2) ?
    C5 C4 C3 . . 120.3(2) ?
    C5 C4 H4 . . 119.8 ?
    C3 C4 H4 . . 119.8 ?
    C4 C5 C6 . . 120.8(2) ?
    C4 C5 H5 . . 119.6 ?
    C6 C5 H5 . . 119.6 ?
    C5 C6 C1 . . 119.9(2) ?
    C5 C6 H6 . . 120 ?
    C1 C6 H6 . . 120 ?
    C1 C7 S8 . . 113.78(15) ?
    C1 C7 H7A . . 108.8 ?
    S8 C7 H7A . . 108.8 ?
    C1 C7 H7B . . 108.8 ?
    S8 C7 H7B . . 108.8 ?
    H7A C7 H7B . . 107.7 ?
    C9 S8 C7 . . 101.71(10) ?
    N13 C9 S10 . . 114.22(16) ?
    N13 C9 S8 . . 122.50(16) ?
    S10 C9 S8 . . 123.17(12) ?
    C9 S10 C11 . . 86.78(10) ?
    N12 C11 N14 . . 123.81(19) ?
    N12 C11 S10 . . 113.52(16) ?
    N14 C11 S10 . . 122.66(17) ?
    C11 N12 N13 . . 112.45(17) ?
    C9 N13 N12 . . 113.00(17) ?
    C11 N14 H14A . . 120 ?
    C11 N14 H14B . . 120 ?
    H14A N14 H14B . . 120 ?
    C3 C15 S16 . . 115.29(15) ?
    C3 C15 H15A . . 108.5 ?
    S16 C15 H15A . . 108.5 ?
    C3 C15 H15B . . 108.5 ?
    S16 C15 H15B . . 108.5 ?
    H15A C15 H15B . . 107.5 ?
    C17 S16 C15 . . 102.05(11) ?
    N21 C17 S18 . . 114.41(17) ?
    N21 C17 S16 . . 120.73(17) ?
    S18 C17 S16 . . 124.80(13) ?
    C17 S18 C19 . . 86.69(11) ?
    N20 C19 N22 . . 123.6(2) ?
    N20 C19 S18 . . 113.79(17) ?
    N22 C19 S18 . . 122.63(17) ?
    C19 N20 N21 . . 111.92(18) ?
    C17 N21 N20 . . 113.17(18) ?
    C19 N22 H22A . . 120 ?
    C19 N22 H22B . . 120 ?
    H22A N22 H22B . . 120 ?
loop_
    _geom_hbond_atom_site_label_D
    _geom_hbond_atom_site_label_H
    _geom_hbond_atom_site_label_A
    _geom_hbond_site_symmetry_A
    _geom_hbond_distance_DH
    _geom_hbond_distance_HA
    _geom_hbond_distance_DA
    _geom_hbond_angle_DHA
    N14 H14A N20 4_546 0.86 2.27 3.005(3) 144
    N14 H14B N13 1_545 0.86 2.31 3.142(2) 162
    N22 H22A N12 4_556 0.86 2.15 3.007(3) 171
    N22 H22B N21 1_565 0.86 2.14 2.982(3) 168
_iucr_refine_instructions_details
;
TITL [C12 H12 N6 S4] in C2/c
CELL 0.71073 16.3579 6.1382 30.7095 90.000 90.373 90.000
ZERR 8 0.0010 0.0004 0.0018 0.000 0.001 0.000
LATT 7
SYMM -x, y, -z+1/2
SFAC C H N S
UNIT 96 96 48 32
HTAB
EQIV $1 -x+1/2, y-1/2, -z+3/2
EQIV $2 x, y-1, z
EQIV $3 -x+1/2, y+1/2, -z+3/2
EQIV $4  x, y+1, z
HTAB N14 N20_$1
HTAB N14 N13_$2
HTAB N22 N12_$3
HTAB N22 N21_$4
ACTA
L.S. 5
BOND $H
FMAP 2
PLAN -5
mpla 7 S8 > N14
mpla 8 C1 > C7 C15
mpla 7 S16 > N22
mpla 7 S8 > N14
WGHT    0.028000
FVAR       0.10941
MOLE   1
C1    1    0.070877    0.567352    0.543555    11.00000    0.03492    0.04166 =
         0.02796   -0.00274   -0.00644   -0.00077
C2    1    0.041097    0.433280    0.576123    11.00000    0.03624    0.03487 =
         0.03524   -0.00043   -0.00297    0.00351
AFIX  43
H2    2    0.060892    0.291683    0.578404    11.00000   -1.20000
AFIX   0
C3    1   -0.017442    0.504233    0.605446    11.00000    0.03165    0.04229 =
         0.03209   -0.00412   -0.00649   -0.00236
C4    1   -0.046931    0.714436    0.601426    11.00000    0.03461    0.04761 =
         0.04593   -0.01130   -0.00444    0.00538
AFIX  43
H4    2   -0.085677    0.765769    0.620935    11.00000   -1.20000
AFIX   0
C5    1   -0.019149    0.848503    0.568596    11.00000    0.04790    0.03702 =
         0.05356   -0.00181   -0.00940    0.00706
AFIX  43
H5    2   -0.040573    0.988116    0.565667    11.00000   -1.20000
AFIX   0
C6    1    0.040099    0.777665    0.540050    11.00000    0.04625    0.04243 =
         0.03964    0.00725   -0.00698   -0.00214
AFIX  43
H6    2    0.059366    0.870602    0.518514    11.00000   -1.20000
AFIX   0
C7    1    0.136255    0.486421    0.513456    11.00000    0.04562    0.04704 =
         0.02738    0.00124   -0.00196   -0.00061
AFIX  23
H7A   2    0.130581    0.560227    0.485670    11.00000   -1.20000
H7B   2    0.127989    0.331960    0.508413    11.00000   -1.20000
AFIX   0
S8    4    0.240024    0.528632    0.534089    11.00000    0.04098    0.03963 =
         0.03782    0.00517    0.00208   -0.00316
C9    1    0.240174    0.368025    0.581152    11.00000    0.03247    0.03137 =
         0.03419   -0.00162   -0.00039    0.00074
S10   4    0.228301    0.086932    0.580246    11.00000    0.04773    0.03291 =
         0.02999   -0.00394   -0.00281   -0.00212
C11   1    0.243700    0.093977    0.636254    11.00000    0.02906    0.03899 =
         0.02928    0.00006   -0.00139    0.00005
N12   3    0.257173    0.291115    0.651552    11.00000    0.04639    0.03595 =
         0.03030   -0.00335   -0.00446   -0.00097
N13   3    0.253902    0.447992    0.619500    11.00000    0.04020    0.03221 =
         0.03457   -0.00346   -0.00334    0.00094
N14   3    0.243060   -0.084920    0.660893    11.00000    0.05739    0.03858 =
         0.03168    0.00256   -0.00528   -0.00747
AFIX  93
H14A  2    0.251790   -0.075246    0.688471    11.00000   -1.20000
H14B  2    0.233917   -0.209957    0.649203    11.00000   -1.20000
AFIX   0
C15   1   -0.049786    0.354037    0.640396    11.00000    0.03938    0.05292 =
         0.03678   -0.00678    0.00076   -0.00493
AFIX  23
H15A  2   -0.090902    0.259936    0.627436    11.00000   -1.20000
H15B  2   -0.076595    0.441785    0.662352    11.00000   -1.20000
AFIX   0
S16   4    0.026204    0.185117    0.667010    11.00000    0.06730    0.03634 =
         0.04217    0.00144   -0.00361   -0.00407
C17   1    0.071768    0.368171    0.703323    11.00000    0.04036    0.03654 =
         0.03200    0.00412    0.00394   -0.00039
S18   4    0.068685    0.648651    0.698238    11.00000    0.06200    0.03494 =
         0.04552    0.00716   -0.01869   -0.00199
C19   1    0.129453    0.657999    0.744949    11.00000    0.04114    0.04296 =
         0.03314    0.00651   -0.00433   -0.00067
N20   3    0.148835    0.466241    0.760283    11.00000    0.05498    0.03692 =
         0.03702    0.00580   -0.00750    0.00183
N21   3    0.114340    0.299259    0.735820    11.00000    0.06049    0.03695 =
         0.03891    0.00454   -0.00545    0.00335
N22   3    0.152192    0.844650    0.763638    11.00000    0.07710    0.03917 =
         0.05250    0.00577   -0.03220   -0.00167
AFIX  93
H22A  2    0.181216    0.842795    0.787086    11.00000   -1.20000
H22B  2    0.137835    0.966901    0.752245    11.00000   -1.20000
HKLF 4 1 1 0 0 0 1 0 0 0 1
REM  [C12 H12 N6 S4] in C2/c
REM R1 =  0.0386 for   2387 Fo > 4sig(Fo)  and  0.0679 for all   3836 data
REM    199 parameters refined using      0 restraints
END
WGHT      0.0280      0.0000
REM Highest difference peak  0.267,  deepest hole -0.346,  1-sigma level  0.065
Q1    1   0.2564  0.3827  0.5090  11.00000  0.05    0.27
Q2    1   0.2445  0.4437  0.5565  11.00000  0.05    0.26
Q3    1  -0.0320  0.5975  0.5982  11.00000  0.05    0.22
Q4    1   0.2603  0.3895  0.6389  11.00000  0.05    0.21
Q5    1   0.2840 -0.0893  0.6918  11.00000  0.05    0.21
;
