# Supplementary material for: 5-({3-[(5-Amino-1,3,4-thia­diazol-2-yl)sulfanylmeth­yl]benz­yl}sulfan­yl)-1,3,4-thia­diazol-2-amine
Source: Acta Crystallogr Sect E Struct Rep Online. 2012 Mar 31;68(Pt 4):o1241. doi: 10.1107/S1600536812013116 (PMC3344171; doi:10.1107/S1600536812013116)
Supplement: Supplementary file 2 [file e-68-o1241-Isup2.hkl]

#
# h,k,l, Fc-squared, Fo-squared, sigma(Fo-squared) and status flag
#
data_I
_shelx_title ' [C12 H12 N6 S4] in C2/c'
_shelx_refln_list_code          4
_shelx_F_calc_maximum      591.56
_exptl_crystal_F_000      1520.00
_reflns_d_resolution_high  0.7501
 
loop_
 _symmetry_equiv_pos_as_xyz
 'x, y, z'
 '-x, y, -z+1/2'
 'x+1/2, y+1/2, z'
 '-x+1/2, y+1/2, -z+1/2'
 '-x, -y, -z'
 'x, -y, z-1/2'
 '-x+1/2, -y+1/2, -z'
 'x+1/2, -y+1/2, z-1/2'
 
_cell_length_a    16.3579
_cell_length_b     6.1382
_cell_length_c    30.7095
_cell_angle_alpha  90.000
_cell_angle_beta   90.373
_cell_angle_gamma  90.000
 
_shelx_F_squared_multiplier     1.000
 
loop_
 _refln_index_h
 _refln_index_k
 _refln_index_l
 _refln_F_squared_calc
 _refln_F_squared_meas
 _refln_F_squared_sigma
 _refln_observed_status
   2   0   0      667.46      627.03    168.92 o
   4   0   0   139154.83   133998.00   5378.74 o
   6   0   0    86163.05    87968.27    395.22 o
   8   0   0    26503.61    26834.92    255.69 o
  10   0   0    57641.21    59105.88    565.21 o
  12   0   0     2023.68     1931.32    108.25 o
  14   0   0      968.74     1014.60     91.97 o
  16   0   0     1004.91      883.15    114.75 o
  18   0   0      882.51      855.02    137.38 o
  20   0   0       69.11       -6.27    123.07 o
   1   1   0    44059.22    38207.39   3383.77 o
   3   1   0        6.49       20.64     15.36 o
   5   1   0    18199.13    17876.74    174.45 o
   7   1   0      183.78      203.64     29.33 o
   9   1   0     4937.20     4839.87    100.62 o
  11   1   0      106.70      132.62     30.92 o
  13   1   0      184.72      189.04     36.61 o
  15   1   0     1598.24     1676.99     89.91 o
  17   1   0      107.06      187.29     61.58 o
  19   1   0       80.49       57.09     64.22 o
  21   1   0       12.83        2.33    120.48 o
   0   2   0     3666.27     3805.50    105.58 o
   2   2   0    54629.43    54714.79    575.72 o
   4   2   0     6204.56     6175.23     94.11 o
   6   2   0     4813.76     4551.92     92.14 o
   8   2   0     8359.63     8479.17    136.82 o
  10   2   0     2432.88     2427.50     89.54 o
  12   2   0     3210.00     3232.96    113.92 o
  14   2   0       50.25       37.86     40.66 o
  16   2   0      240.94       69.68     62.74 o
  18   2   0      112.51       49.97     60.14 o
  20   2   0       10.55       14.90     74.94 o
   1   3   0     1083.10     1173.97     59.92 o
   3   3   0      396.34      455.05     41.12 o
   5   3   0    18109.25    18504.59    185.84 o
   7   3   0     9382.83     9244.57    145.51 o
   9   3   0     2081.06     2177.28     90.24 o
  11   3   0      498.25      522.50     78.83 o
  13   3   0       58.46       13.90     46.45 o
  15   3   0     2326.61     2249.54    174.46 o
  17   3   0      477.74      413.90     97.23 o
  19   3   0      318.00      384.86     95.04 o
   0   4   0     2910.45     2729.41    131.15 o
   2   4   0      348.83      291.05     43.15 o
   4   4   0        0.23       12.82     32.95 o
   6   4   0     1912.33     2032.97    102.93 o
   8   4   0     2175.48     2192.32    107.29 o
  10   4   0        8.73       11.00     51.61 o
  12   4   0       38.87       10.08     49.68 o
  14   4   0      840.72      928.93    122.86 o
  16   4   0       28.28        8.07     61.26 o
  18   4   0       80.74       36.31     73.41 o
   1   5   0      314.19      290.57     66.03 o
   3   5   0     3906.55     2743.59    479.06 o
   5   5   0        8.52       18.14     39.84 o
   7   5   0      263.19      289.14     87.49 o
   9   5   0     2064.15     2154.38    213.53 o
  11   5   0      904.97      864.37    127.81 o
  13   5   0      710.32      812.33    118.35 o
  15   5   0       86.51       36.01     72.06 o
  17   5   0      432.61      483.51    116.08 o
   0   6   0     1317.10     1527.67    188.08 o
   2   6   0     4422.12     4531.37    254.72 o
   4   6   0      647.53      749.71    109.32 o
   6   6   0      986.87      879.83    162.32 o
   8   6   0       32.13       19.68     69.52 o
  10   6   0        5.12       20.02     66.58 o
  12   6   0        1.72      -69.93     69.93 o
  14   6   0       27.57       17.47     84.49 o
   1   7   0      598.64      589.21    111.31 o
   3   7   0        0.04       13.49     73.40 o
   5   7   0       79.97      137.60    105.17 o
   7   7   0      872.82      838.32    179.40 o
   9   7   0      161.42      112.10    110.84 o
  11   7   0      337.44      318.43    151.17 o
   0   8   0      246.95      317.43    233.90 o
   2   8   0        3.53        8.49    127.18 o
   4   8   0      194.03      214.18    135.49 o
 -21   1   1        0.04       85.77    134.62 o
 -19   1   1        6.02       -8.07     58.11 o
 -17   1   1       59.66       55.35     40.14 o
 -15   1   1     1374.54     1225.79    106.41 o
 -13   1   1     2704.59     2276.87    152.39 o
 -11   1   1      601.54      579.49     54.07 o
  -9   1   1      362.36      300.79     53.85 o
  -7   1   1     1116.53     1045.62     60.72 o
  -5   1   1      473.73      536.36     33.30 o
  -3   1   1    21854.81    19959.17   1113.60 o
  -1   1   1     7057.24     6891.94    102.08 o
   1   1   1    12882.62    13513.73    137.62 o
   3   1   1      172.87      258.91     23.15 o
   5   1   1    11497.01    11517.06    118.47 o
   7   1   1      159.27       70.97     18.39 o
   9   1   1    13608.04    13681.64    157.22 o
  11   1   1      455.85      489.11     47.80 o
  13   1   1        0.49        3.92     27.52 o
  15   1   1      555.40      577.79     59.08 o
  17   1   1       71.03      115.17     57.26 o
  19   1   1        1.21      -44.47     53.60 o
  21   1   1        9.32      -27.74    116.76 o
 -20   2   1      316.35      347.72    109.62 o
 -18   2   1      596.68      541.56     92.72 o
 -16   2   1       17.67       85.44     51.85 o
 -14   2   1      378.98      436.47     58.06 o
 -12   2   1      360.93      331.34     47.45 o
 -10   2   1      579.26      563.40     50.40 o
  -8   2   1       23.23       16.40     23.05 o
  -6   2   1     8971.70     8802.99    124.16 o
  -4   2   1      835.88      861.12     44.42 o
  -2   2   1      798.15      816.37     41.05 o
   0   2   1       63.16       23.12     20.82 o
   2   2   1    18260.52    18310.49    159.29 o
   4   2   1     1333.11     1178.44     50.10 o
   6   2   1     2545.07     2449.69     70.48 o
   8   2   1     4982.56     4699.98    104.64 o
  10   2   1     2811.19     2820.23     88.81 o
  12   2   1     2076.49     2203.91     98.13 o
  14   2   1     3453.94     3654.14    156.21 o
  16   2   1       22.44       -7.58     52.55 o
  18   2   1      630.22      587.42    116.17 o
  20   2   1      317.22      310.62    103.50 o
 -19   3   1        1.82       24.31     68.57 o
 -17   3   1      423.64      434.05     97.12 o
 -15   3   1      378.60      413.75     87.78 o
 -13   3   1      194.68      145.69     62.12 o
 -11   3   1     2205.40     2338.95    143.94 o
  -9   3   1      495.62      565.16     60.94 o
  -7   3   1      286.60      285.20     38.69 o
  -5   3   1       89.57      165.64     28.78 o
  -3   3   1     1303.45     1287.76    137.68 o
  -1   3   1     2246.39     1877.37    202.76 o
   1   3   1      382.62      422.55     41.01 o
   3   3   1     4972.88     5406.25    102.30 o
   5   3   1     1631.16     1729.78     68.89 o
   7   3   1      927.92     1070.92     65.43 o
   9   3   1      517.08      702.59     59.80 o
  11   3   1      166.84      150.36     44.85 o
  13   3   1       66.74       48.91     52.43 o
  15   3   1       55.40       72.00     58.09 o
  17   3   1      120.03       80.47     68.42 o
  19   3   1        2.00       44.63     67.38 o
 -18   4   1       23.22       40.80     76.73 o
 -16   4   1      596.60      637.58    113.32 o
 -14   4   1      393.89      404.43     87.05 o
 -12   4   1     3201.70     3117.39    218.51 o
 -10   4   1        0.49       48.15     57.23 o
  -8   4   1     6803.14     6761.21    182.08 o
  -6   4   1     1389.23     1369.02     95.13 o
  -4   4   1      701.16      756.57     72.30 o
  -2   4   1     7252.62     7481.38    140.00 o
   0   4   1     1491.19     1542.97     78.75 o
   2   4   1     4834.47     3771.43    570.02 o
   4   4   1     2391.30     2316.58    106.52 o
   6   4   1       94.44      103.73     38.25 o
   8   4   1     1830.24     1912.31    102.57 o
  10   4   1      728.63      648.14    104.53 o
  12   4   1     1426.58     1367.82    134.66 o
  14   4   1      268.16      375.86     87.88 o
  16   4   1      546.78      581.91    106.63 o
  18   4   1      702.75      530.59    116.26 o
 -17   5   1       74.49      126.99     96.56 o
 -15   5   1      367.68      359.43    103.21 o
 -13   5   1     1102.39     1307.91    160.33 o
 -11   5   1        2.38       21.12     63.12 o
  -9   5   1        3.26       12.37     62.03 o
  -7   5   1       65.87       48.84     47.89 o
  -5   5   1      167.38       99.81     45.86 o
  -3   5   1     2147.54     2138.38    126.97 o
  -1   5   1     1460.39     1375.40    101.75 o
   1   5   1      272.43      252.72     64.00 o
   3   5   1      146.71      133.49     50.62 o
   5   5   1     1293.59     1292.02    101.97 o
   7   5   1      107.27       38.10     60.80 o
   9   5   1      983.27     1042.66    128.60 o
  11   5   1        0.72      -14.21     49.70 o
  13   5   1       24.20      -18.53     55.36 o
  15   5   1      211.03      210.55     83.21 o
  17   5   1      141.36      198.53     94.76 o
 -14   6   1      466.89      314.59    105.87 o
 -12   6   1       19.80        4.92     71.65 o
 -10   6   1       14.99       29.39     65.89 o
  -8   6   1      209.60      197.57     89.81 o
  -6   6   1      333.87      255.01    110.30 o
  -4   6   1     1383.11     1117.43    192.05 o
  -2   6   1      655.82      608.10     93.19 o
   0   6   1      129.88       37.86     53.73 o
   2   6   1      162.62       98.54     58.76 o
   4   6   1       41.44       76.43     71.34 o
   6   6   1      419.67      442.83    129.77 o
   8   6   1      377.53      351.68     89.47 o
  10   6   1      182.27      118.67     76.59 o
  12   6   1      117.36       77.15     79.79 o
  14   6   1      212.26      128.47     91.48 o
 -11   7   1      127.58       95.00    117.34 o
  -9   7   1        7.44       11.75    105.33 o
  -7   7   1       57.08       46.00     96.30 o
  -5   7   1      488.45      538.97    151.55 o
  -3   7   1      353.09      263.07    102.90 o
  -1   7   1     1336.82     1524.88    158.63 o
   1   7   1      235.12      262.93     99.53 o
   3   7   1     2184.61     2659.49    278.79 o
   5   7   1      135.34       75.52    100.95 o
   7   7   1     2178.42     2157.63    265.40 o
   9   7   1       27.13       24.61    104.58 o
  11   7   1      390.94      406.02    151.33 o
  -4   8   1      325.66      374.12    149.86 o
  -2   8   1       73.71      162.89    210.51 o
   0   8   1       22.48       49.45    131.35 o
   2   8   1      254.55      138.44    153.27 o
   4   8   1      115.48      105.94    123.03 o
 -20   0   2      194.47       87.06    132.44 o
 -18   0   2      964.39      872.15    138.41 o
 -16   0   2      538.53      420.88     76.53 o
 -14   0   2      103.19       56.14     35.81 o
 -12   0   2     3450.37     2820.75    451.94 o
 -10   0   2      799.71      314.78    157.19 o
  -8   0   2      304.54      249.30     86.87 o
  -6   0   2     2045.34     1608.13    153.27 o
  -4   0   2    79409.39    80200.79    576.29 o
  -2   0   2      195.29      394.46     22.45 o
   0   0   2     1848.35     1757.83     92.17 o
   2   0   2    56761.68    56594.80    571.17 o
   4   0   2    49657.07    50555.18    289.58 o
   6   0   2    35637.52    26657.76   5331.39 o
   8   0   2    17419.34    17624.29    248.15 o
  10   0   2     5680.24     5647.79    135.06 o
  12   0   2     4173.65     4447.53    135.27 o
  14   0   2     6517.02     6611.85    190.62 o
  16   0   2      206.95      189.08     77.01 o
  18   0   2     1037.24      968.46    167.13 o
  20   0   2      503.82      557.46    194.02 o
 -21   1   2      382.21      564.33    168.62 o
 -19   1   2      729.06      843.95    109.08 o
 -17   1   2      790.53      834.29     78.65 o
 -15   1   2     2082.77     2154.01    109.15 o
 -13   1   2        4.05       -2.95     27.06 o
 -11   1   2     5009.26     5208.22    108.84 o
  -9   1   2       69.71       78.81     23.78 o
  -7   1   2       11.73       30.63     18.66 o
  -5   1   2     1510.32     1757.15     49.39 o
  -3   1   2     3540.34     3533.15     51.87 o
  -1   1   2      584.38      547.09     29.20 o
   1   1   2      294.83      412.89     31.39 o
   3   1   2     3966.03     2985.56    389.45 o
   5   1   2     2135.74     1751.15    108.57 o
   7   1   2     2553.35     2689.61     88.74 o
   9   1   2     2584.63     2588.14     92.13 o
  11   1   2      993.75      992.39     60.18 o
  13   1   2        7.36      -11.50     27.57 o
  15   1   2       20.11       -5.07     30.43 o
  17   1   2      145.45      124.15     59.56 o
  19   1   2       27.42       19.03     64.34 o
  21   1   2       95.90      -11.78    134.85 o
 -20   2   2      549.75      445.87    116.33 o
 -18   2   2       41.50       43.11     57.91 o
 -16   2   2      229.46      175.86     60.95 o
 -14   2   2       51.28       51.49     37.78 o
 -12   2   2     1270.75     1341.27     80.48 o
 -10   2   2      469.99      449.74     46.56 o
  -8   2   2       17.82       17.54     21.71 o
  -6   2   2     4871.82     4756.51     92.49 o
  -4   2   2       93.32       54.28     14.87 o
  -2   2   2     2003.68     1919.06     66.95 o
   0   2   2    40267.09    35162.39   3286.47 o
   2   2   2     3553.69     3532.73     71.78 o
   4   2   2     9199.34     8991.28    114.29 o
   6   2   2     9145.96     9298.98    126.92 o
   8   2   2    15389.39    15758.40    188.14 o
  10   2   2     1191.75     1218.16     70.55 o
  12   2   2     5211.05     5172.18    129.22 o
  14   2   2      105.37      126.00     48.83 o
  16   2   2     3063.60     3174.43    172.39 o
  18   2   2      102.15       84.03     76.45 o
  20   2   2       52.42        9.08     79.29 o
 -19   3   2     1005.96      664.29    112.76 o
 -17   3   2       53.33       49.32     64.58 o
 -15   3   2        2.64       -7.48     50.74 o
 -13   3   2      656.41      655.08    107.13 o
 -11   3   2        0.07        6.88     42.09 o
  -9   3   2     4238.26     4408.08    125.87 o
  -7   3   2     1250.83     1173.13     64.21 o
  -5   3   2      284.95      395.04     46.38 o
  -3   3   2      150.18       82.31     31.20 o
  -1   3   2     6470.68     6569.90    116.82 o
   1   3   2     4667.66     4460.83    500.62 o
   3   3   2      751.33      717.37     84.54 o
   5   3   2     8813.21     8709.46    134.62 o
   7   3   2     8399.30     8460.81    152.57 o
   9   3   2     1178.39     1197.91     71.26 o
  11   3   2     1679.15     1753.16    122.37 o
  13   3   2      123.22      109.79     54.95 o
  15   3   2     1329.18     1390.62    140.88 o
  17   3   2     1763.94     1745.01    164.87 o
  19   3   2        0.17       20.02     77.50 o
 -18   4   2      613.06      605.31    123.32 o
 -16   4   2      438.46      477.92    102.42 o
 -14   4   2      200.66      167.78     69.86 o
 -12   4   2     1204.46     1243.27    143.12 o
 -10   4   2     1833.32     1782.96    139.50 o
  -8   4   2      280.68      316.45     64.84 o
  -6   4   2     5700.97     5702.18    154.82 o
  -4   4   2      329.07      276.21     49.73 o
  -2   4   2      226.23      218.77     38.40 o
   0   4   2     6678.05     6870.79    139.02 o
   2   4   2     2585.79     2594.11     93.13 o
   4   4   2      222.30      167.00     37.75 o
   6   4   2       19.93       20.63     33.26 o
   8   4   2     1601.62     1683.55    108.10 o
  10   4   2     1013.14      860.08    103.21 o
  12   4   2      180.84       58.09     53.47 o
  14   4   2      456.88      414.24     90.87 o
  16   4   2      348.78      381.24     96.11 o
  18   4   2       17.71       19.41     74.96 o
 -17   5   2        8.31      -10.32     77.62 o
 -15   5   2      403.33      462.55    118.38 o
 -13   5   2      336.61      228.70     86.31 o
 -11   5   2     2361.80     2138.72    209.29 o
  -9   5   2      418.32      328.85    100.62 o
  -7   5   2     7699.41     7389.22    221.02 o
  -5   5   2     1783.58     1932.65    136.54 o
  -3   5   2     6459.72     5969.14    171.34 o
  -1   5   2     4226.74     3876.85    282.19 o
   1   5   2     1828.79     1865.60    130.91 o
   3   5   2     8397.24     6349.32    901.70 o
   5   5   2      405.33      391.61     64.94 o
   7   5   2     3685.46     3796.04    185.14 o
   9   5   2      260.53      302.07     76.80 o
  11   5   2      312.85      185.55     72.01 o
  13   5   2      488.45      394.71     90.27 o
  15   5   2        3.90      -15.23     64.17 o
  17   5   2       41.85       60.11     79.67 o
 -14   6   2      536.26      624.16    134.75 o
 -12   6   2      487.36      621.36    124.21 o
 -10   6   2      170.03       83.35     84.21 o
  -8   6   2     1471.56     1492.71    179.18 o
  -6   6   2       27.74       23.76     66.48 o
  -4   6   2     1092.82     1341.52    141.00 o
  -2   6   2      553.45      501.24     88.06 o
   0   6   2     2389.60     2622.87    164.03 o
   2   6   2      780.40      588.87    118.62 o
   4   6   2      261.96      337.73     85.39 o
   6   6   2      324.07      231.31    108.18 o
   8   6   2       54.12       49.74     64.27 o
  10   6   2      785.33      693.87    123.63 o
  12   6   2        2.20       -4.92     69.49 o
  14   6   2        2.09       -1.60     81.44 o
 -11   7   2      264.91      305.75    147.43 o
  -9   7   2      476.52      407.80    148.52 o
  -7   7   2       34.76       65.21    101.68 o
  -5   7   2     1194.86     1282.92    203.31 o
  -3   7   2      649.33      453.56    119.13 o
  -1   7   2       14.88       16.18     66.48 o
   1   7   2     2085.09     2264.55    193.48 o
   3   7   2      250.90      154.45    106.56 o
   5   7   2      128.23       84.05     98.22 o
   7   7   2      453.75      434.69    147.73 o
   9   7   2      244.99      246.01    126.06 o
  11   7   2        0.09       37.97    111.70 o
  -4   8   2        1.56      -38.85    106.47 o
  -2   8   2       29.71      -26.73    155.38 o
   0   8   2       20.17        4.18    121.09 o
   2   8   2        5.74      -33.09    126.69 o
   4   8   2      117.53      120.52    137.32 o
 -21   1   3        4.14       20.03     97.20 o
 -19   1   3      296.35      307.46     96.24 o
 -17   1   3      206.43      143.43     47.22 o
 -15   1   3        0.18        7.49     32.66 o
 -13   1   3     6245.60     6187.68    127.99 o
 -11   1   3       15.99       12.44     24.79 o
  -9   1   3     7416.93     7154.71    183.53 o
  -7   1   3       28.59       42.65     20.23 o
  -5   1   3     6647.62     7016.11     96.87 o
  -3   1   3    14281.91    14132.71    167.46 o
  -1   1   3     1526.50     1605.06     30.88 o
   1   1   3     7469.90     8030.44    109.46 o
   3   1   3     3758.09     3619.24     53.38 o
   5   1   3     2570.91     2570.08     58.79 o
   7   1   3     2724.84     2738.15     77.00 o
   9   1   3     6461.34     6290.32    106.55 o
  11   1   3     3874.23     3368.93    255.99 o
  13   1   3       44.97        0.37     31.92 o
  15   1   3       10.93       14.78     34.50 o
  17   1   3       50.14       72.20     48.85 o
  19   1   3        7.26       -2.30     62.55 o
  21   1   3       15.00       40.70    110.89 o
 -20   2   3       60.62       76.33     86.76 o
 -18   2   3      154.99       97.25     62.03 o
 -16   2   3      171.58      116.10     57.69 o
 -14   2   3      108.02       71.85     40.30 o
 -12   2   3      154.47      181.68     43.32 o
 -10   2   3       73.22       92.32     30.59 o
  -8   2   3     5716.82     4708.96    360.77 o
  -6   2   3     2108.19     1918.92     81.80 o
  -4   2   3     4772.76     4236.77     68.46 o
  -2   2   3     2685.08     2737.55     77.17 o
   0   2   3      793.15      716.42     78.77 o
   2   2   3    41271.56    41042.02    401.10 o
   4   2   3    10059.97     8429.73    696.30 o
   6   2   3     4735.42     4846.97     88.95 o
   8   2   3      798.57      906.82     54.14 o
  10   2   3        0.85        7.46     24.63 o
  12   2   3       66.51       60.10     35.12 o
  14   2   3      407.05      397.81     65.22 o
  16   2   3      667.74      594.78     88.94 o
  18   2   3      300.15      264.77     94.28 o
  20   2   3       40.81       92.94     86.72 o
 -19   3   3        0.15       18.50     67.27 o
 -17   3   3      440.31      358.89     83.90 o
 -15   3   3     1003.39      996.05    123.18 o
 -13   3   3        9.92      -19.23     43.62 o
 -11   3   3     5585.46     5557.00    170.23 o
  -9   3   3      169.67      188.43     47.41 o
  -7   3   3     6494.58     6154.72    113.11 o
  -5   3   3      167.10      143.01     33.97 o
  -3   3   3     2003.32     1776.63     80.06 o
  -1   3   3     1636.29     1630.88     64.88 o
   1   3   3     2749.98     3188.34     81.56 o
   3   3   3     1079.42     1123.54     60.92 o
   5   3   3     2507.86     2663.90     80.46 o
   7   3   3       72.56       36.98     26.64 o
   9   3   3     1948.95     1896.70     90.02 o
  11   3   3     1084.66     1136.47     90.91 o
  13   3   3       51.81       72.64     56.45 o
  15   3   3      614.13      554.37     98.88 o
  17   3   3       16.45       26.31     61.02 o
  19   3   3        0.24       11.07     79.94 o
 -18   4   3      178.47      144.96     81.53 o
 -16   4   3        9.14       35.73     63.22 o
 -14   4   3        3.04      -14.52     61.61 o
 -12   4   3      552.36      559.98    103.11 o
 -10   4   3     1843.77     1946.54    145.71 o
  -8   4   3       18.75       37.66     43.94 o
  -6   4   3    12040.46    11297.77    329.94 o
  -4   4   3       14.59       43.84     37.24 o
  -2   4   3     7715.59     7791.15    135.80 o
   0   4   3     5977.20     5654.89    218.10 o
   2   4   3       11.52       11.23     32.88 o
   4   4   3     9884.57     9762.51    169.37 o
   6   4   3      490.14      455.27     54.41 o
   8   4   3     1089.59     1100.94     97.82 o
  10   4   3       36.57       25.97     47.24 o
  12   4   3       87.38       43.02     53.45 o
  14   4   3     1560.39     1540.91    151.24 o
  16   4   3        0.48      -58.25     58.25 o
  18   4   3      167.09      126.66     82.83 o
 -17   5   3        0.29        9.08     79.35 o
 -15   5   3      310.07      403.04    113.67 o
 -13   5   3      242.84      190.86     93.46 o
 -11   5   3      423.09      459.57    118.64 o
  -9   5   3      193.90      245.60     87.39 o
  -7   5   3      334.52      409.09     76.63 o
  -5   5   3     5062.94     4988.46    193.76 o
  -3   5   3      450.76      367.72     64.05 o
  -1   5   3       28.12        9.78     40.08 o
   1   5   3     4826.40     3415.91    707.02 o
   3   5   3      594.45      617.06     69.66 o
   5   5   3     1019.77     1021.17     86.57 o
   7   5   3      891.16     1088.59    102.44 o
   9   5   3      482.99      586.87     95.68 o
  11   5   3     2490.06     2427.55    181.89 o
  13   5   3      189.77      119.83     72.84 o
  15   5   3       55.27       19.82     68.26 o
  17   5   3      254.61      250.05     94.08 o
 -14   6   3        6.42       20.64     80.29 o
 -12   6   3      599.29      538.20    135.76 o
 -10   6   3       28.46      -18.69     73.77 o
  -8   6   3     1100.87     1206.13    163.90 o
  -6   6   3      101.25      107.15     69.36 o
  -4   6   3        6.22       52.26     60.80 o
  -2   6   3       42.42       34.85     59.52 o
   0   6   3     1007.97     1172.56    119.41 o
   2   6   3       35.45       51.07     54.49 o
   4   6   3        2.57      -13.92     55.17 o
   6   6   3      150.06      172.09     95.35 o
   8   6   3      197.67      190.26     76.56 o
  10   6   3      437.09      426.78    100.90 o
  12   6   3      178.42      198.37     90.41 o
  14   6   3        4.04       -6.51     80.11 o
 -11   7   3      290.18      202.18    132.42 o
  -9   7   3        7.66       25.43    100.55 o
  -7   7   3       46.34       91.82    108.55 o
  -5   7   3      105.36      191.17    114.93 o
  -3   7   3       27.23       88.97     72.16 o
  -1   7   3      297.87      347.09     95.78 o
   1   7   3      374.63      447.73    115.55 o
   3   7   3      731.75      859.07    172.59 o
   5   7   3     1638.09     1565.29    222.04 o
   7   7   3      156.70      180.90    116.18 o
   9   7   3     1874.02     1784.14    254.77 o
  11   7   3      102.36      103.16    122.18 o
  -4   8   3        7.95       -6.28    104.27 o
  -2   8   3      143.67       17.41    108.68 o
   0   8   3      382.25      279.84    255.62 o
   2   8   3      121.35      167.81    150.21 o
   4   8   3      475.58      393.49    187.47 o
 -20   0   4     1547.42     1512.31    191.40 o
 -18   0   4        0.10      -40.77     65.58 o
 -16   0   4     2725.90     2682.54    137.76 o
 -14   0   4     5774.04     5601.99    193.05 o
 -12   0   4     9339.41     9785.82    199.47 o
 -10   0   4     4879.77     4821.41    129.93 o
  -8   0   4     9927.83    10456.50    183.51 o
  -6   0   4     7843.00     8939.14    144.26 o
  -4   0   4   349937.63   331057.44   6707.78 o
  -2   0   4      341.95      326.86     29.31 o
   0   0   4      732.83      703.00     34.26 o
   2   0   4     1308.28     1240.82     46.38 o
   4   0   4    35571.38    36962.88    251.90 o
   6   0   4     7867.78     8196.99    147.56 o
   8   0   4     5369.37     5539.54    141.59 o
  10   0   4     2831.73     2816.70    119.42 o
  12   0   4     4863.67     4795.89    149.15 o
  14   0   4      707.34      692.20    108.98 o
  16   0   4     6117.97     6088.10    261.37 o
  18   0   4        3.12      -17.46     79.75 o
  20   0   4      609.07      490.33    183.35 o
 -21   1   4      312.60      312.93    137.26 o
 -19   1   4     2888.17     3176.50    303.62 o
 -17   1   4     1317.68     1375.97     96.99 o
 -15   1   4     2031.93     2070.98     99.13 o
 -13   1   4     9293.57     9502.80    146.56 o
 -11   1   4     4896.57     4815.35    112.10 o
  -9   1   4    22571.43    22780.45    230.82 o
  -7   1   4     1650.45     1622.08     60.67 o
  -5   1   4     3176.52     3162.56     67.08 o
  -3   1   4    35110.02    35997.71    308.49 o
  -1   1   4    14431.16    14621.88    158.34 o
   1   1   4       97.76       83.17     15.59 o
   3   1   4     3698.79     3802.26     82.71 o
   5   1   4     6529.03     6679.45     75.07 o
   7   1   4      168.79      176.05     25.22 o
   9   1   4     1420.60     1230.19    134.90 o
  11   1   4     2443.42     2558.33     82.02 o
  13   1   4       19.05        0.61     32.24 o
  15   1   4      302.38      401.60     70.59 o
  17   1   4       41.58       19.42     54.55 o
  19   1   4        0.01      -27.18     62.60 o
  21   1   4        4.90       23.58     91.34 o
 -20   2   4        3.66      -49.65     72.80 o
 -18   2   4       56.19       20.38     54.35 o
 -16   2   4       87.10       71.23     44.52 o
 -14   2   4      571.48      421.69     67.68 o
 -12   2   4      453.66      479.28     56.57 o
 -10   2   4        1.56      -13.68     23.84 o
  -8   2   4       39.01       37.22     23.54 o
  -6   2   4     3531.20     3418.95     70.49 o
  -4   2   4     1965.53     1766.93     63.40 o
  -2   2   4     4803.20     5043.56     99.97 o
   0   2   4     2033.58     2012.11     51.37 o
   2   2   4     9525.25     9905.62    109.86 o
   4   2   4     1293.01     1422.87     50.59 o
   6   2   4     3586.69     3049.40    278.11 o
   8   2   4      172.00      143.62     30.23 o
  10   2   4     5877.75     6017.14    130.24 o
  12   2   4     1218.84     1291.93     96.93 o
  14   2   4      478.80      486.82     70.61 o
  16   2   4       94.10       89.79     57.08 o
  18   2   4      658.16      715.72    123.42 o
  20   2   4      208.27      190.15     97.02 o
 -19   3   4       19.90        7.56     65.81 o
 -17   3   4      222.36      191.90     73.60 o
 -15   3   4      874.84      797.48    121.16 o
 -13   3   4      109.06       70.11     54.04 o
 -11   3   4    12760.99    12696.43    255.04 o
  -9   3   4     3923.51     3977.66    139.89 o
  -7   3   4     4815.94     4313.87    351.52 o
  -5   3   4     1999.73     2007.84     86.46 o
  -3   3   4     1654.20     1562.57     80.59 o
  -1   3   4     3555.44     3810.05     77.66 o
   1   3   4    14790.99    15404.19    162.69 o
   3   3   4     7144.18     7734.15    118.70 o
   5   3   4      810.85      652.49     82.34 o
   7   3   4     3335.85     3213.05     87.41 o
   9   3   4      131.54      123.05     37.67 o
  11   3   4     2992.68     3196.63    126.77 o
  13   3   4     3229.35     3238.44    187.51 o
  15   3   4       42.28       39.50     58.37 o
  17   3   4        1.26       12.21     58.41 o
  19   3   4       21.61        7.36     80.77 o
 -18   4   4       67.26       54.15     80.24 o
 -16   4   4      175.76      138.96     74.05 o
 -14   4   4      354.40      337.07     93.41 o
 -12   4   4       68.87      119.39     73.38 o
 -10   4   4     3160.68     3152.86    156.19 o
  -8   4   4     1323.01     1293.99    111.16 o
  -6   4   4      307.68      343.36     65.29 o
  -4   4   4     7729.50     7822.89    175.63 o
  -2   4   4      461.28      495.96     61.16 o
   0   4   4     1094.28      962.66    118.37 o
   2   4   4     8644.57     8930.25    151.42 o
   4   4   4      521.22      430.18     45.89 o
   6   4   4     1443.27     1498.09     84.73 o
   8   4   4      915.33      939.15     92.09 o
  10   4   4       20.27      -15.34     39.97 o
  12   4   4      239.10      232.00     69.50 o
  14   4   4      123.09      143.40     68.66 o
  16   4   4      124.72      182.78     79.59 o
  18   4   4      172.04      282.24     98.34 o
 -17   5   4        8.53      -16.84     81.41 o
 -15   5   4      295.13      474.16    118.28 o
 -13   5   4       17.57       -9.54     69.76 o
 -11   5   4       23.12      139.47     76.93 o
  -9   5   4      396.39      336.13     81.99 o
  -7   5   4      414.68      330.54     68.24 o
  -5   5   4      170.94      159.46     58.74 o
  -3   5   4      889.65      890.72     87.29 o
  -1   5   4     2059.32     2089.56    121.60 o
   1   5   4      275.21      188.01     58.34 o
   3   5   4      107.70      132.35     44.70 o
   5   5   4     1385.34     1435.22    107.83 o
   7   5   4      624.35      578.93     80.76 o
   9   5   4       96.55       78.88     58.33 o
  11   5   4      114.76       88.58     62.07 o
  13   5   4      106.17       77.85     63.03 o
  15   5   4      281.12      227.22     86.91 o
  17   5   4        0.02       -3.82     76.02 o
 -14   6   4       83.70      150.93     93.52 o
 -12   6   4      223.76      220.91    102.73 o
 -10   6   4     1326.29     1112.27    168.92 o
  -8   6   4      538.23      490.02    115.50 o
  -6   6   4     6067.15     5025.12    915.94 o
  -4   6   4     1402.74     1285.16    138.35 o
  -2   6   4     7239.26     7121.15    255.63 o
   0   6   4     1772.72     1334.04    306.40 o
   2   6   4      299.13      307.51     73.38 o
   4   6   4     1294.90      819.40    342.81 o
   6   6   4      415.16      206.78    103.48 o
   8   6   4      581.23      672.40    130.22 o
  10   6   4       75.36       35.28     71.05 o
  12   6   4        6.57       21.31     73.31 o
  14   6   4      134.73      140.93     93.86 o
 -11   7   4      101.57       56.25    123.41 o
  -9   7   4       44.34      -54.91     94.34 o
  -7   7   4      223.93      192.66    122.79 o
  -5   7   4      189.74      132.85    106.57 o
  -3   7   4     1622.10     1503.50    164.21 o
  -1   7   4      123.50       87.25     73.28 o
   1   7   4      130.93      141.47     86.38 o
   3   7   4     2385.48     2529.61    271.80 o
   5   7   4       80.46      106.19    103.25 o
   7   7   4      349.94      364.23    136.73 o
   9   7   4     1292.84     1126.59    207.47 o
  11   7   4       67.50       -8.73    104.41 o
  -4   8   4       52.03       45.03    134.93 o
  -2   8   4       67.47       22.99    109.58 o
   0   8   4      166.04      115.54    137.03 o
   2   8   4        3.16       32.48    126.03 o
   4   8   4      303.56      355.03    232.23 o
 -21   1   5        9.85       28.77    103.42 o
 -19   1   5       45.44      119.93    100.41 o
 -17   1   5      285.36      275.99     53.38 o
 -15   1   5      171.12      114.04     36.24 o
 -13   1   5      107.61      141.31     33.79 o
 -11   1   5     1914.59     1668.21    130.09 o
  -9   1   5     2852.49     2872.21     80.93 o
  -7   1   5     6828.01     6389.38    115.04 o
  -5   1   5     9190.50     9293.71    117.09 o
  -3   1   5    20449.13    20123.87    257.40 o
  -1   1   5     2430.09     2370.34     48.06 o
   1   1   5    74906.14    63592.70   5198.42 o
   3   1   5     7180.08     7195.86    113.05 o
   5   1   5    39324.21    39288.98    302.26 o
   7   1   5      906.54      829.80     48.54 o
   9   1   5     2221.51     2248.89     68.94 o
  11   1   5     4122.86     4069.37    101.81 o
  13   1   5     1791.62     1909.98    106.15 o
  15   1   5      122.73       77.84     47.67 o
  17   1   5      333.57      300.30     78.57 o
  19   1   5        4.65      -21.66     65.77 o
  21   1   5       35.61        7.01     84.18 o
 -20   2   5        6.66      -23.81     97.06 o
 -18   2   5      213.29      234.25     74.22 o
 -16   2   5       82.83       43.04     44.36 o
 -14   2   5      868.26      771.64     82.89 o
 -12   2   5      115.76      108.22     40.73 o
 -10   2   5      413.58      491.13     46.33 o
  -8   2   5     1400.98     1517.42     61.16 o
  -6   2   5    18060.19    18628.21    257.17 o
  -4   2   5     1603.47     1577.28     58.91 o
  -2   2   5    36509.95    35608.52    527.08 o
   0   2   5      148.10      125.55     22.20 o
   2   2   5     7971.15     7442.60    108.18 o
   4   2   5    16438.80    15424.58    196.38 o
   6   2   5     9919.28    10025.62    147.68 o
   8   2   5     3675.79     3612.66     80.90 o
  10   2   5     3479.90     2965.06    279.22 o
  12   2   5      173.46      186.31     53.32 o
  14   2   5       10.59      -11.76     39.98 o
  16   2   5     1115.55     1178.40    115.63 o
  18   2   5      153.67      202.03     85.05 o
  20   2   5        5.76       28.70     89.45 o
 -19   3   5       53.39       21.08     68.17 o
 -17   3   5       59.17       52.11     59.84 o
 -15   3   5      182.71      128.82     74.81 o
 -13   3   5      191.75      254.27     68.77 o
 -11   3   5     1799.51     1393.29    298.18 o
  -9   3   5     2325.93     2429.30    124.66 o
  -7   3   5     3130.45     3101.33    102.13 o
  -5   3   5    18648.97    18733.11    228.76 o
  -3   3   5     5207.38     5177.00    124.38 o
  -1   3   5    19696.05    20162.12    192.37 o
   1   3   5    11532.85    11929.69    164.51 o
   3   3   5     9555.42    10172.82    135.94 o
   5   3   5     2500.93     2314.16     73.12 o
   7   3   5     4308.50     4316.80     97.84 o
   9   3   5     1730.39     1642.82    102.56 o
  11   3   5        2.48       -0.07     36.82 o
  13   3   5      610.91      505.05     79.01 o
  15   3   5      270.59      181.48     71.38 o
  17   3   5      305.83      213.59     80.35 o
  19   3   5       10.76       -4.50     79.71 o
 -18   4   5       37.83       36.80     76.84 o
 -16   4   5       84.41      123.76     88.29 o
 -14   4   5        0.06       -0.75     64.37 o
 -12   4   5      115.31       88.26     59.35 o
 -10   4   5       35.00       40.10     50.91 o
  -8   4   5      300.41      213.78     51.10 o
  -6   4   5      196.19      189.12     54.60 o
  -4   4   5     7492.56     7580.24    173.28 o
  -2   4   5      771.77      947.26     79.11 o
   0   4   5    12481.56    12621.36    176.68 o
   2   4   5      763.50      784.07     57.02 o
   4   4   5     4245.20     4240.72    106.53 o
   6   4   5     5407.97     5029.55    189.45 o
   8   4   5     1601.23     1515.04    112.38 o
  10   4   5      442.26      459.88     75.46 o
  12   4   5     1366.74     1314.19    132.71 o
  14   4   5      583.43      703.35    110.04 o
  16   4   5       22.64       64.83     68.49 o
  18   4   5      152.22      167.67     86.05 o
 -17   5   5      347.50      284.66    111.01 o
 -15   5   5       41.54        9.19     80.54 o
 -13   5   5        0.01        5.30     72.11 o
 -11   5   5       85.70       75.95     75.02 o
  -9   5   5      873.97      961.11    123.52 o
  -7   5   5      666.61      725.13     93.80 o
  -5   5   5      894.90      876.98     99.66 o
  -3   5   5     2010.61     2151.50    125.29 o
  -1   5   5     4187.95     4352.90    153.23 o
   1   5   5       74.22       24.27     45.15 o
   3   5   5     1774.67     2116.10    108.76 o
   5   5   5        3.35       -1.45     35.26 o
   7   5   5     1661.84     1702.04    127.18 o
   9   5   5     1870.36     2048.39    161.14 o
  11   5   5      356.88      377.63     88.15 o
  13   5   5      582.14      701.85    111.00 o
  15   5   5       39.87       59.24     69.53 o
  17   5   5        0.43       -8.27     79.81 o
 -14   6   5       82.50       91.91     97.65 o
 -12   6   5      761.99      662.73    145.46 o
 -10   6   5      698.08      632.09    134.90 o
  -8   6   5       45.87       22.37     73.58 o
  -6   6   5     3437.53     3320.32    188.41 o
  -4   6   5      878.87      922.43    123.75 o
  -2   6   5     2345.17     2623.68    192.01 o
   0   6   5       21.60      -18.28     46.67 o
   2   6   5     3152.25     3176.72    186.10 o
   4   6   5      936.60      826.55    133.00 o
   6   6   5      571.79      428.14    125.70 o
   8   6   5      856.80      668.03    156.26 o
  10   6   5        0.25      -27.55     61.58 o
  12   6   5     1334.09     1442.48    158.63 o
  14   6   5        0.30       46.31     73.54 o
  -9   7   5      358.86      218.44    127.39 o
  -7   7   5       16.58       93.45    104.13 o
  -5   7   5      348.39      340.02    112.69 o
  -3   7   5       42.07       31.58     70.87 o
  -1   7   5      417.86      517.60    121.33 o
   1   7   5      206.03      238.19     96.04 o
   3   7   5      249.91      159.00    113.12 o
   5   7   5      438.93      408.73    139.10 o
   7   7   5      147.23      142.00    107.77 o
   9   7   5       24.98       13.78     96.35 o
  -2   8   5      135.92       94.24    125.17 o
   0   8   5       15.45      -83.99    122.98 o
   2   8   5      287.76      309.02    172.18 o
 -20   0   6       12.75      -31.86     79.78 o
 -18   0   6       33.19       56.42     78.03 o
 -16   0   6        8.25        5.07     49.54 o
 -14   0   6      250.30      304.76     58.99 o
 -12   0   6     1564.81     1691.91    105.99 o
 -10   0   6       84.46      146.30     39.21 o
  -8   0   6     5564.65     5430.03    133.14 o
  -6   0   6     8103.79     8637.84    144.82 o
  -4   0   6    95097.79    93938.08   1196.72 o
  -2   0   6    81419.21    79340.59    852.33 o
   0   0   6     8503.04     8544.38    133.35 o
   2   0   6    25493.23    24561.58    209.28 o
   4   0   6    21755.96    22813.87    313.36 o
   6   0   6    41214.86    42501.46    358.71 o
   8   0   6      530.20      453.88     57.03 o
  10   0   6        4.51       -7.26     32.51 o
  12   0   6    11300.01    11919.26    225.39 o
  14   0   6      529.50      593.00    104.28 o
  16   0   6     1618.68     1655.08    201.20 o
  18   0   6     4239.24     4676.48    299.12 o
  20   0   6      174.64       66.03    138.67 o
 -21   1   6       52.60       19.56    108.89 o
 -19   1   6        5.78      -44.50     63.91 o
 -17   1   6     2109.29     2209.38    116.23 o
 -15   1   6       72.45       56.53     36.14 o
 -13   1   6     2406.38     2576.75     98.32 o
 -11   1   6     5180.27     4712.72    226.96 o
  -9   1   6     2922.44     3173.71     77.92 o
  -7   1   6     7161.72     6932.67     96.26 o
  -5   1   6    19454.69    20200.46    226.94 o
  -3   1   6        0.86      -13.07     18.85 o
  -1   1   6    12821.70    12520.94    128.35 o
   1   1   6    35456.50    35573.29    373.57 o
   3   1   6    21111.33    21198.05    226.87 o
   5   1   6    21633.87    22950.81    179.73 o
   7   1   6     2305.54     1793.02    179.48 o
   9   1   6       49.02       31.08     24.12 o
  11   1   6     1181.88     1258.54     84.78 o
  13   1   6     1474.99     1395.99     98.19 o
  15   1   6       56.19       85.13     55.05 o
  17   1   6      187.70      210.82     74.08 o
  19   1   6      127.28      115.98     81.39 o
  21   1   6       32.20       13.21     84.25 o
 -20   2   6        0.36      -14.37     82.34 o
 -18   2   6      608.07      619.72     98.64 o
 -16   2   6      441.06      371.89     69.63 o
 -14   2   6     1063.42     1150.18     98.55 o
 -12   2   6      213.27      220.62     44.92 o
 -10   2   6     1048.97     1194.03     73.58 o
  -8   2   6      342.55      377.90     35.77 o
  -6   2   6      405.79      505.02     45.96 o
  -4   2   6    23304.19    24355.21    415.89 o
  -2   2   6     5029.15     5091.50    106.56 o
   0   2   6     4537.78     4855.35     87.11 o
   2   2   6      163.60      161.42     25.32 o
   4   2   6     2004.94     2292.91     57.59 o
   6   2   6      943.13      983.05     54.43 o
   8   2   6      845.95      863.99     53.20 o
  10   2   6      498.46      445.95     49.23 o
  12   2   6       87.28       37.51     42.58 o
  14   2   6     1171.78      829.65    172.13 o
  16   2   6      551.15      448.87     94.43 o
  18   2   6      468.03      286.80     97.54 o
  20   2   6      206.70      255.78    111.37 o
 -19   3   6      602.10      520.99    111.77 o
 -17   3   6       61.36       34.57     64.46 o
 -15   3   6      459.05      462.56    101.70 o
 -13   3   6      176.43      124.34     52.65 o
 -11   3   6      117.67      161.21     53.53 o
  -9   3   6     7570.87     7296.37    202.67 o
  -7   3   6      483.79      567.25     72.21 o
  -5   3   6       87.63       74.22     32.99 o
  -3   3   6    10084.96    10120.00    169.69 o
  -1   3   6      286.19      201.13     31.71 o
   1   3   6      904.69      815.42     67.91 o
   3   3   6    16655.81    16158.68    172.17 o
   5   3   6       54.94       27.93     23.23 o
   7   3   6     2321.89     2172.77     74.10 o
   9   3   6       27.59       12.10     33.44 o
  11   3   6     2435.52     2549.97    129.48 o
  13   3   6     3334.13     3645.19    167.84 o
  15   3   6      137.24       68.23     60.28 o
  17   3   6       53.70       52.84     67.25 o
  19   3   6       53.95       59.77     81.78 o
 -18   4   6        4.39       53.81     73.66 o
 -16   4   6      309.45      219.08    100.32 o
 -14   4   6      487.96      405.72    111.74 o
 -12   4   6      255.63      280.40     80.43 o
 -10   4   6     2089.81     1395.69    363.80 o
  -8   4   6     3330.96     3467.84    156.72 o
  -6   4   6      167.77      151.36     52.72 o
  -4   4   6      308.11      317.33     54.47 o
  -2   4   6     8300.91     8249.81    179.19 o
   0   4   6      718.79      720.83     54.42 o
   2   4   6     2511.00     2570.25     83.71 o
   4   4   6     5449.89     5541.76    120.66 o
   6   4   6        9.03       17.31     31.67 o
   8   4   6     1181.96     1189.84    103.84 o
  10   4   6     3751.53     3581.55    157.06 o
  12   4   6      255.31      212.42     71.79 o
  14   4   6      467.43      360.30     85.99 o
  16   4   6      181.18      191.93     78.18 o
  18   4   6        5.29      -43.04     65.23 o
 -15   5   6      118.26       85.50     89.24 o
 -13   5   6        0.22      -10.79     72.66 o
 -11   5   6      574.06      336.06    102.14 o
  -9   5   6      117.69       82.23     52.32 o
  -7   5   6        5.32       30.30     47.71 o
  -5   5   6     1123.65     1088.00    110.35 o
  -3   5   6     1014.42     1083.35    106.45 o
  -1   5   6     1610.16     1499.52    109.26 o
   1   5   6     4025.27     3947.72    218.53 o
   3   5   6       18.34       45.90     41.57 o
   5   5   6      947.17     1020.45     95.74 o
   7   5   6      358.48      416.07     74.45 o
   9   5   6     1621.53     1606.24    144.65 o
  11   5   6       54.76       39.64     59.79 o
  13   5   6       89.30       64.11     63.13 o
  15   5   6      197.10      184.35     86.53 o
 -14   6   6        0.98      -39.04     89.26 o
 -12   6   6      424.60      392.30    124.20 o
 -10   6   6      120.23      104.62     90.18 o
  -8   6   6      235.81      279.19     98.98 o
  -6   6   6      122.51       56.20     60.14 o
  -4   6   6     2537.68     3017.33    202.02 o
  -2   6   6      290.50      299.75     82.80 o
   0   6   6     1637.59     1752.94    142.64 o
   2   6   6       71.93      101.84     63.58 o
   4   6   6      429.20      503.17    110.89 o
   6   6   6      697.84      756.40    156.97 o
   8   6   6        0.14      -14.30     72.78 o
  10   6   6       14.84        0.73     60.93 o
  12   6   6        1.82       -8.48     67.50 o
  14   6   6        0.09      -41.42     70.17 o
  -9   7   6      119.75       87.77    113.91 o
  -7   7   6       32.75      -67.71     81.57 o
  -5   7   6      268.55      276.85    107.59 o
  -3   7   6      634.18      647.32    120.34 o
  -1   7   6     2206.29     2042.96    241.99 o
   1   7   6       19.55       66.61     92.32 o
   3   7   6       17.41       15.83     75.74 o
   5   7   6     1175.05     1217.02    202.31 o
   7   7   6       27.78       31.12     96.35 o
   9   7   6      538.05      411.15    148.51 o
  -2   8   6       33.39       68.48    117.73 o
   0   8   6        9.49       29.67    131.72 o
   2   8   6      164.40      124.46    141.45 o
 -21   1   7       84.71       76.72    111.30 o
 -19   1   7       45.03       61.82     60.59 o
 -17   1   7     1749.74     1916.75    109.09 o
 -15   1   7        2.18      -18.92     30.63 o
 -13   1   7     1597.80     1655.69     87.37 o
 -11   1   7      308.15      322.02     39.01 o
  -9   1   7       56.48       46.99     22.87 o
  -7   1   7     6509.58     7105.07    104.25 o
  -5   1   7     1401.21     1541.98     49.64 o
  -3   1   7      291.14      366.05     34.87 o
  -1   1   7     4682.12     4181.99    241.49 o
   1   1   7      523.28      577.63     30.28 o
   3   1   7     2316.36     2189.52     60.05 o
   5   1   7     2793.39     2740.19     65.85 o
   7   1   7     9303.44     9213.97    141.31 o
   9   1   7      518.59      600.72     45.84 o
  11   1   7      229.17      198.00     45.72 o
  13   1   7      530.02      568.89     74.56 o
  15   1   7        3.03       -1.15     48.89 o
  17   1   7        0.36        2.03     58.00 o
  19   1   7        2.69      -27.42     76.84 o
  21   1   7        7.28       20.31     95.74 o
 -20   2   7       86.30       52.22     80.00 o
 -18   2   7        3.54       26.59     58.44 o
 -16   2   7      197.29      212.06     58.55 o
 -14   2   7      203.56      150.66     49.44 o
 -12   2   7      150.73      174.36     40.39 o
 -10   2   7      431.03      516.31     53.71 o
  -8   2   7     3336.11     3505.84    107.42 o
  -6   2   7       23.69       32.02     25.06 o
  -4   2   7     2042.91     2254.30     67.02 o
  -2   2   7     9383.00     9649.54    105.38 o
   0   2   7    11118.63    10381.91    162.66 o
   2   2   7      712.87      790.55     44.31 o
   4   2   7     1983.93     1974.49     65.23 o
   6   2   7       27.21        3.40     28.29 o
   8   2   7      471.09      512.18     42.56 o
  10   2   7      251.89      211.38     50.86 o
  12   2   7     4177.01     4234.88    154.28 o
  14   2   7      256.78      286.68     64.21 o
  16   2   7      159.91       97.11     58.75 o
  18   2   7      534.31      656.07    125.91 o
  20   2   7      146.04      168.66    103.24 o
 -19   3   7      314.21      310.89     98.84 o
 -17   3   7      726.70      850.55    133.23 o
 -15   3   7      482.46      597.49    100.01 o
 -13   3   7      974.07     1171.53    130.31 o
 -11   3   7     1104.94     1154.24    109.45 o
  -9   3   7      526.83      489.26     74.79 o
  -7   3   7     1359.70     1452.71    109.57 o
  -5   3   7     1772.52     1777.53     81.84 o
  -3   3   7     4692.27     4567.65    118.63 o
  -1   3   7      623.46      498.84     72.75 o
   1   3   7    11466.35    10237.76    808.57 o
   3   3   7     2750.90     2759.95     76.93 o
   5   3   7    11040.64    10932.35    147.49 o
   7   3   7     2489.81     2465.84    101.60 o
   9   3   7     1819.92     1935.38    113.97 o
  11   3   7      458.12      433.07     61.71 o
  13   3   7     1468.24     1457.42    123.72 o
  15   3   7       24.91       15.83     54.06 o
  17   3   7        7.18       47.74     64.32 o
  19   3   7       22.80       -3.15     82.62 o
 -18   4   7        2.98       36.42     75.27 o
 -16   4   7       38.84       18.85     78.97 o
 -14   4   7      195.81      192.73     93.34 o
 -12   4   7        5.89      -34.56     47.45 o
 -10   4   7      103.01       89.76     53.81 o
  -8   4   7      144.37      153.18     56.02 o
  -6   4   7      127.68      104.30     50.24 o
  -4   4   7      561.89      628.34     68.96 o
  -2   4   7     1470.70     1533.81     95.57 o
   0   4   7      184.63      175.64     39.60 o
   2   4   7     3557.60     3284.90     93.64 o
   4   4   7      513.03      521.55     51.10 o
   6   4   7     2497.11     2446.90    114.21 o
   8   4   7      683.52      485.61    116.51 o
  10   4   7     5052.76     5349.81    185.34 o
  12   4   7      459.16      479.92     91.24 o
  14   4   7      532.89      574.04    102.76 o
  16   4   7      795.74      725.91    118.61 o
  18   4   7       80.38       56.58     78.80 o
 -15   5   7      274.26      376.71    121.41 o
 -13   5   7      348.74      182.66     89.40 o
 -11   5   7      812.06      706.76    132.66 o
  -9   5   7      816.64      872.64    109.11 o
  -7   5   7       31.84        9.58     46.31 o
  -5   5   7        2.71       13.58     46.16 o
  -3   5   7     1232.48     1185.59    111.53 o
  -1   5   7      267.33      190.10     53.17 o
   1   5   7      380.54      232.99     56.92 o
   3   5   7        0.37       -9.55     43.56 o
   5   5   7     2296.63     2340.36    135.58 o
   7   5   7      418.77      255.11     55.17 o
   9   5   7        1.44        2.37     51.87 o
  11   5   7      572.60      572.45    100.20 o
  13   5   7        8.59       58.46     64.12 o
  15   5   7      245.50      275.48     95.32 o
 -14   6   7      100.84       42.08     99.49 o
 -12   6   7       28.38       58.11     89.55 o
 -10   6   7      263.67      187.39     94.04 o
  -8   6   7      868.61      869.97    145.21 o
  -6   6   7      443.55      441.27     85.79 o
  -4   6   7       82.38      113.47     60.49 o
  -2   6   7     1178.67     1068.50    130.09 o
   0   6   7     1199.42     1210.56    135.37 o
   2   6   7      110.90       63.99     62.13 o
   4   6   7     1276.94     1354.17    163.22 o
   6   6   7       57.79       71.94     74.09 o
   8   6   7     1448.78     1567.27    187.82 o
  10   6   7       12.95       27.77     65.81 o
  12   6   7      277.14      302.53     95.13 o
  14   6   7       32.86       83.42     81.17 o
  -9   7   7       60.60       60.02    118.00 o
  -7   7   7      133.87       96.39    103.42 o
  -5   7   7       61.43       26.28     74.66 o
  -3   7   7      411.57      384.25    103.61 o
  -1   7   7       54.92       40.67     77.12 o
   1   7   7     1218.19     1052.04    187.18 o
   3   7   7      115.52      134.94     97.68 o
   5   7   7      895.45      857.77    179.52 o
   7   7   7       42.08       74.93    100.68 o
   9   7   7       47.80       57.64    110.25 o
  -2   8   7       50.41       91.70    117.65 o
   0   8   7     1337.71     1408.75    289.71 o
   2   8   7      715.56      718.67    248.94 o
 -20   0   8      147.33       70.14     91.27 o
 -18   0   8        8.00      -19.73     57.43 o
 -16   0   8      599.30      604.79     94.24 o
 -14   0   8      182.68      177.57     52.53 o
 -12   0   8      475.65      574.81     68.45 o
 -10   0   8     1718.36     1839.72     96.43 o
  -8   0   8    47227.20    49653.03    543.13 o
  -6   0   8    14298.98    14135.41    217.18 o
  -4   0   8    31893.30    31044.89    454.91 o
  -2   0   8    12233.88    12340.97    203.41 o
   0   0   8     2429.56     2129.18     80.46 o
   2   0   8    29065.79    28029.01    256.94 o
   4   0   8    36837.23    37736.73    834.75 o
   6   0   8     3230.29     3228.27    108.42 o
   8   0   8      284.42      254.40     50.69 o
  10   0   8     5253.23     5302.10    190.14 o
  12   0   8     2735.76     2843.07    148.08 o
  14   0   8     2739.88     3034.70    217.08 o
  16   0   8        2.57       69.89    101.32 o
  18   0   8       77.65      -39.77    104.42 o
  20   0   8     1573.63     1667.20    296.07 o
 -21   1   8       12.66      -49.82    105.05 o
 -19   1   8      121.89       41.81     57.81 o
 -17   1   8       50.91       -6.90     44.45 o
 -15   1   8        6.48      -15.06     32.35 o
 -13   1   8       22.94       20.09     31.67 o
 -11   1   8     2023.73     2001.98     80.57 o
  -9   1   8     6311.85     6360.29    107.62 o
  -7   1   8      184.16      397.91     37.64 o
  -5   1   8     3075.01     3201.91     81.25 o
  -3   1   8    25738.55    25055.56    234.51 o
  -1   1   8     9843.71     9714.41    115.14 o
   1   1   8     1768.76     1850.82     52.03 o
   3   1   8     8202.11     8130.87    114.44 o
   5   1   8     2984.63     2953.31    126.97 o
   7   1   8    24737.67    25794.46    231.89 o
   9   1   8      718.11      813.80     64.21 o
  11   1   8      196.08      176.17     44.62 o
  13   1   8      457.29      594.03     76.69 o
  15   1   8      550.95      552.38     90.64 o
  17   1   8      176.54      173.39     79.89 o
  19   1   8       52.80       -6.99     75.71 o
  21   1   8       10.29       18.25     96.20 o
 -20   2   8       20.96        1.02     75.22 o
 -18   2   8      195.63      137.70     62.54 o
 -16   2   8       10.32       19.26     45.71 o
 -14   2   8      488.50      487.05     68.50 o
 -12   2   8      678.18      672.10     62.49 o
 -10   2   8      256.32      252.78     44.16 o
  -8   2   8     1885.58     2110.92     93.19 o
  -6   2   8       31.67       75.95     28.38 o
  -4   2   8      556.96      557.06     45.26 o
  -2   2   8     4078.19     4209.11     72.55 o
   0   2   8     1025.70     1097.24     53.24 o
   2   2   8       70.17       19.54     19.89 o
   4   2   8     3318.10     3699.52     86.96 o
   6   2   8     9118.00     9156.60    174.60 o
   8   2   8     4568.29     4791.25    103.50 o
  10   2   8       35.55       63.95     41.72 o
  12   2   8     2417.02     2399.72    137.86 o
  14   2   8      143.95       97.29     46.98 o
  16   2   8        1.62      -23.36     50.69 o
  18   2   8     2360.92     2563.36    220.09 o
  20   2   8       22.76       -2.84     85.13 o
 -19   3   8        1.82       11.25     71.12 o
 -17   3   8      596.98      611.89    121.72 o
 -15   3   8      586.95      592.06     99.97 o
 -13   3   8     3866.30     4069.89    177.78 o
 -11   3   8        0.55       -2.19     45.55 o
  -9   3   8      940.10      933.18     95.81 o
  -7   3   8      337.75      470.86     71.19 o
  -5   3   8     2154.36     1898.24     77.13 o
  -3   3   8       51.58       83.58     32.86 o
  -1   3   8    12328.19    12732.77    152.66 o
   1   3   8    12334.70    12657.08    161.21 o
   3   3   8     8990.92     9443.59    133.56 o
   5   3   8    13529.16    13116.20    164.48 o
   7   3   8     1739.53     1801.34    103.18 o
   9   3   8    11050.13    10522.90    211.18 o
  11   3   8      716.48      638.25     76.16 o
  13   3   8      605.17      405.36     86.71 o
  15   3   8      265.09      352.35     83.92 o
  17   3   8      568.50      508.33    112.92 o
  19   3   8       15.48       59.22     85.47 o
 -18   4   8      176.79       37.60     85.00 o
 -16   4   8      119.96      134.59     84.96 o
 -14   4   8     1035.68      991.10    155.66 o
 -12   4   8      490.37      565.06    102.78 o
 -10   4   8      356.46      248.64     67.68 o
  -8   4   8      427.51      512.43     82.59 o
  -6   4   8      271.19      291.10     63.70 o
  -4   4   8     1298.10     1367.37    111.50 o
  -2   4   8     3273.46     3314.87    120.39 o
   0   4   8     6547.45     6198.11    136.68 o
   2   4   8      811.83      894.10     61.57 o
   4   4   8       37.42       41.28     29.45 o
   6   4   8     6806.44     6501.91    164.62 o
   8   4   8       46.89       37.65     44.42 o
  10   4   8      668.48      425.38     85.32 o
  12   4   8     2621.75     2592.99    183.11 o
  14   4   8       53.94        8.48     61.24 o
  16   4   8      138.32       81.96     73.63 o
  18   4   8      261.08      156.85     97.94 o
 -15   5   8      252.98      301.71    119.77 o
 -13   5   8        5.30        3.97     77.56 o
 -11   5   8     1329.84     1488.69    160.00 o
  -9   5   8       10.44      -12.51     48.41 o
  -7   5   8      105.88       70.70     56.00 o
  -5   5   8        1.13      -19.76     44.42 o
  -3   5   8      111.54       94.80     53.19 o
  -1   5   8     4304.36     3442.02    409.62 o
   1   5   8      740.74      781.16     81.74 o
   3   5   8     3000.82     2955.52    148.89 o
   5   5   8      342.29      356.06     67.18 o
   7   5   8     3241.37     3261.31    154.11 o
   9   5   8      811.35      698.73     95.48 o
  11   5   8     1542.34     1566.93    152.74 o
  13   5   8      756.45      749.12    119.37 o
  15   5   8      550.46      464.40    109.86 o
 -14   6   8      621.13      600.85    153.15 o
 -12   6   8      103.75      151.95     96.15 o
 -10   6   8     1185.21     1316.84    179.96 o
  -8   6   8      432.93      527.12    100.91 o
  -6   6   8      628.00      575.35     98.48 o
  -4   6   8      866.99      841.75    108.25 o
  -2   6   8      551.04      592.41    105.02 o
   0   6   8       40.49      -27.16     60.46 o
   2   6   8     1152.85     1084.61    126.64 o
   4   6   8      112.68      210.20     87.64 o
   6   6   8       74.91      130.90     83.27 o
   8   6   8       68.39       72.39     84.08 o
  10   6   8     1755.65     1681.15    203.09 o
  12   6   8      302.61      371.42     99.79 o
  14   6   8      293.23      321.23    103.36 o
  -9   7   8      180.67       84.06    116.01 o
  -7   7   8      718.93      686.47    172.97 o
  -5   7   8       67.39       26.85     74.39 o
  -3   7   8       10.58       47.48     81.14 o
  -1   7   8      695.95      842.71    147.50 o
   1   7   8       13.93       86.37     97.83 o
   3   7   8       28.63       61.27     91.98 o
   5   7   8      451.12      310.98    129.66 o
   7   7   8      291.25      179.62    117.37 o
   9   7   8      100.32       28.03    101.15 o
   0   8   8        0.55       23.83    107.61 o
 -21   1   9       49.97       70.11    109.02 o
 -19   1   9      455.87      400.64     84.53 o
 -17   1   9        4.95      -15.12     43.60 o
 -15   1   9     2368.79     2052.65    181.06 o
 -13   1   9        4.86       -5.70     29.52 o
 -11   1   9     5436.35     5341.64    126.22 o
  -9   1   9      273.77      316.43     40.70 o
  -7   1   9     2662.65     2792.39     75.19 o
  -5   1   9      443.60      496.92     36.38 o
  -3   1   9     2780.20     2693.02     65.10 o
  -1   1   9        8.87        5.82     19.31 o
   1   1   9     5468.05     5300.77     84.41 o
   3   1   9     4545.06     4627.54     78.40 o
   5   1   9    10252.13     9946.62    195.70 o
   7   1   9     2511.39     2560.71     80.14 o
   9   1   9     6343.30     6304.67    136.35 o
  11   1   9       20.80       39.64     35.32 o
  13   1   9     1948.46     1888.46    125.50 o
  15   1   9       67.91       54.79     51.88 o
  17   1   9      248.82      175.53     77.68 o
  19   1   9       69.69       39.42     86.36 o
  21   1   9       32.73      -41.15     90.04 o
 -20   2   9       44.51       28.44     81.62 o
 -18   2   9      213.21      193.68     71.51 o
 -16   2   9      383.96      346.68     76.47 o
 -14   2   9      150.73      128.80     50.58 o
 -12   2   9     1013.31     1091.00     80.41 o
 -10   2   9     1701.61     1805.54     97.42 o
  -8   2   9     2501.44     2552.18     98.83 o
  -6   2   9     6018.67     5577.94    130.90 o
  -4   2   9     4936.85     5007.59    106.14 o
  -2   2   9      481.25      521.67     35.17 o
   0   2   9     9151.38     8426.23    124.88 o
   2   2   9      180.28      155.91     27.05 o
   4   2   9     1982.56     2089.91     60.49 o
   6   2   9      286.45      350.60     50.35 o
   8   2   9      965.23     1028.15     84.26 o
  10   2   9      236.04      172.28     49.34 o
  12   2   9      273.61      334.99     65.09 o
  14   2   9     2207.37     2130.79    143.36 o
  16   2   9       36.86       33.38     57.89 o
  18   2   9     1084.08      966.52    130.24 o
  20   2   9        3.91      -78.13     81.97 o
 -19   3   9      152.32      158.39     87.54 o
 -17   3   9     1709.40     1754.05    183.94 o
 -15   3   9      821.71      925.41    118.89 o
 -13   3   9     2579.86     2498.66    158.91 o
 -11   3   9     4683.44     4714.24    198.26 o
  -9   3   9     4787.47     4533.96    169.04 o
  -7   3   9     7485.88     7670.51    243.54 o
  -5   3   9     6162.05     6355.00    175.26 o
  -3   3   9     5384.83     5573.61    129.61 o
  -1   3   9     2894.69     3294.56     83.97 o
   1   3   9     1216.31     1302.21     65.94 o
   3   3   9      524.53      650.30     47.50 o
   5   3   9      168.17      174.67     29.59 o
   7   3   9      284.05      260.45     54.17 o
   9   3   9     1025.80     1139.84     97.50 o
  11   3   9      191.28      206.54     55.32 o
  13   3   9        1.36      -16.88     39.92 o
  15   3   9      840.62      813.41    115.06 o
  17   3   9       18.89      -53.84     67.63 o
  19   3   9      104.46       41.45     83.52 o
 -18   4   9        0.49      -25.32     77.45 o
 -16   4   9      293.07      305.40    100.43 o
 -14   4   9      654.56      597.80    130.51 o
 -12   4   9      307.21      254.44     73.19 o
 -10   4   9     3779.88     3931.55    175.83 o
  -8   4   9     3760.50     3706.66    163.46 o
  -6   4   9     3516.83     3496.17    152.52 o
  -4   4   9      265.58      243.10     60.21 o
  -2   4   9      841.98      862.08     77.64 o
   0   4   9     1688.14     1738.00     84.47 o
   2   4   9     2900.72     2801.85     96.37 o
   4   4   9      884.76      881.73     69.06 o
   6   4   9       86.52       93.22     42.43 o
   8   4   9       76.28      105.61     47.33 o
  10   4   9      157.38      118.93     52.35 o
  12   4   9     1638.42     1701.54    139.18 o
  14   4   9       68.87       13.68     57.74 o
  16   4   9      173.18      218.97     85.60 o
  18   4   9       66.40       54.40     90.52 o
 -15   5   9      236.47      238.13    111.54 o
 -13   5   9      692.33      825.53    152.65 o
 -11   5   9      316.27      269.39     83.73 o
  -9   5   9      451.92      357.22     80.69 o
  -7   5   9     3615.91     3775.32    174.93 o
  -5   5   9     3462.24     3348.87    161.12 o
  -3   5   9      960.56      988.07    104.14 o
  -1   5   9     3886.22     3721.96    141.17 o
   1   5   9      201.51      266.40     57.06 o
   3   5   9     1190.04     1047.62    105.60 o
   5   5   9     1774.39     1830.26    126.21 o
   7   5   9     3631.88     3692.48    161.41 o
   9   5   9      628.82      518.68    120.85 o
  11   5   9      265.02      260.11     78.47 o
  13   5   9        8.31      -19.42     56.08 o
  15   5   9        8.00      -45.15     68.50 o
 -14   6   9       55.07       20.24     97.62 o
 -12   6   9       37.33       38.48     93.45 o
 -10   6   9       95.79       76.43     82.60 o
  -8   6   9      103.84       45.97     60.22 o
  -6   6   9      104.12      130.29     65.80 o
  -4   6   9      432.26      403.00     83.35 o
  -2   6   9      168.49       95.13     64.21 o
   0   6   9       29.58       50.06     68.46 o
   2   6   9      128.09      123.30     70.42 o
   4   6   9        0.07        3.07     66.71 o
   6   6   9      683.15      779.77    134.24 o
   8   6   9      578.58      451.64    115.28 o
  10   6   9      228.10      260.82    103.25 o
  12   6   9        0.07        4.73     70.85 o
  14   6   9       16.71      178.77    229.72 o
  -9   7   9       17.98        5.20    108.26 o
  -7   7   9      316.64      286.30    132.69 o
  -5   7   9       55.64       73.36     76.24 o
  -3   7   9      329.87      337.44    112.67 o
  -1   7   9       12.44      -58.78     71.04 o
   1   7   9      271.70      208.81    112.83 o
   3   7   9      442.19      378.84    134.26 o
   5   7   9       59.79       19.70     91.29 o
   7   7   9      738.74      950.98    194.30 o
   9   7   9       48.81       -5.09     95.13 o
 -20   0  10      153.65      102.59     97.61 o
 -18   0  10      752.61      762.59    125.11 o
 -16   0  10       29.86        5.02     57.46 o
 -14   0  10      516.08      573.77     96.47 o
 -12   0  10       35.87       38.02     41.97 o
 -10   0  10       25.25       74.86     45.86 o
  -8   0  10    20144.45    19728.23    293.73 o
  -6   0  10    14799.03    14124.78    227.66 o
  -4   0  10     1988.64     1978.04     96.21 o
  -2   0  10     4044.56     4295.31    126.97 o
   0   0  10    14904.19    14617.05    213.12 o
   2   0  10    24388.41    23906.62    266.07 o
   4   0  10     2788.19     2929.57    103.07 o
   6   0  10     6986.61     7532.22    167.85 o
   8   0  10     7006.21     7253.49    180.00 o
  10   0  10     7951.79     8590.63    223.62 o
  12   0  10      303.05      381.37     96.53 o
  14   0  10     7773.70     7515.90    406.69 o
  16   0  10        9.01       61.88    100.41 o
  18   0  10       34.36       57.45    109.39 o
  20   0  10      218.60      269.98    162.82 o
 -21   1  10      199.10      162.16    125.49 o
 -19   1  10       24.00       54.96     61.67 o
 -17   1  10        3.21       28.25     47.26 o
 -15   1  10      166.24      130.15     43.05 o
 -13   1  10       72.04       65.96     35.46 o
 -11   1  10       97.06      108.32     37.89 o
  -9   1  10      897.61      903.43     61.18 o
  -7   1  10     9834.82     9776.35    135.75 o
  -5   1  10     6344.25     6265.65    101.90 o
  -3   1  10     4841.43     4575.66     86.14 o
  -1   1  10    59029.11    57094.97    617.19 o
   1   1  10     9195.04     9083.50    113.24 o
   3   1  10    44103.77    42663.63    380.27 o
   5   1  10     5455.25     3649.14    865.99 o
   7   1  10    13118.98    13277.69    176.34 o
   9   1  10     6267.93     6169.29    142.99 o
  11   1  10     2652.89     2583.66    122.71 o
  13   1  10      372.98      415.06     69.59 o
  15   1  10      314.05      433.44     91.00 o
  17   1  10      331.13      296.93    103.34 o
  19   1  10       93.34       94.01     93.25 o
 -20   2  10      219.95      161.76     97.69 o
 -18   2  10       79.55       78.57     68.39 o
 -16   2  10       66.66       61.63     56.36 o
 -14   2  10        5.57       22.86     41.08 o
 -12   2  10      643.53      732.88     81.80 o
 -10   2  10      598.14      622.88     63.97 o
  -8   2  10     2478.81     2436.79     99.13 o
  -6   2  10     3614.92     3680.47    105.05 o
  -4   2  10     1036.55     1127.39     64.34 o
  -2   2  10      631.64      702.16     44.87 o
   0   2  10      640.88      740.91     46.90 o
   2   2  10     1004.36      879.56     85.17 o
   4   2  10       24.02       50.25     22.88 o
   6   2  10     1587.67     1590.03     96.19 o
   8   2  10     1161.35     1235.24     93.32 o
  10   2  10      661.76      842.52     85.49 o
  12   2  10      685.59      684.82     78.58 o
  14   2  10      565.38      568.04     83.32 o
  16   2  10      391.01      474.85     93.42 o
  18   2  10      240.91      228.68    104.97 o
  20   2  10        0.61       47.05    101.82 o
 -19   3  10        3.07       40.61     79.31 o
 -17   3  10       26.79       38.34     70.19 o
 -15   3  10      225.87      173.70     71.47 o
 -13   3  10      704.39      753.15     94.27 o
 -11   3  10     1450.36     1330.95    123.56 o
  -9   3  10     1715.21     1777.65    133.00 o
  -7   3  10       11.21       23.39     40.80 o
  -5   3  10     2711.62     2504.56    120.84 o
  -3   3  10    11678.53    11934.27    212.33 o
  -1   3  10     1450.18     1466.82     66.32 o
   1   3  10    12751.87    12657.08    204.27 o
   3   3  10     2731.30     2854.34     84.49 o
   5   3  10     4143.47     4092.35    111.23 o
   7   3  10    17478.98    17384.25    326.87 o
   9   3  10     1294.51     1466.39    110.22 o
  11   3  10     3883.55     3833.57    155.01 o
  13   3  10     2516.09     2742.58    151.76 o
  15   3  10      904.20      901.14    109.00 o
  17   3  10      424.03      391.82    106.28 o
  19   3  10      285.72      207.51    105.01 o
 -18   4  10       36.71       99.56     88.06 o
 -16   4  10      829.86      861.19    140.58 o
 -14   4  10        9.26       38.97     66.12 o
 -12   4  10     3063.94     3345.69    191.85 o
 -10   4  10     1687.55     1764.63    143.75 o
  -8   4  10       14.43       -6.51     41.72 o
  -6   4  10     7311.40     7346.36    215.31 o
  -4   4  10      549.26      682.52     86.60 o
  -2   4  10     1400.32     1329.67    100.25 o
   0   4  10     1712.77     1870.69     83.76 o
   2   4  10      213.89      157.30     38.39 o
   4   4  10       71.95       60.48     34.05 o
   6   4  10     1188.57     1109.29     88.23 o
   8   4  10     2918.12     2900.05    133.29 o
  10   4  10      223.22      170.54     57.63 o
  12   4  10      134.33      111.06     56.64 o
  14   4  10      644.60      627.86    108.20 o
  16   4  10      254.52      229.34     85.90 o
  18   4  10       59.96      103.58     93.37 o
 -15   5  10      236.48       88.32     96.81 o
 -13   5  10      153.08       -3.06     79.68 o
 -11   5  10       21.50        4.07     61.31 o
  -9   5  10      519.03      503.14     90.61 o
  -7   5  10       89.18       57.03     53.33 o
  -5   5  10      999.28     1097.76    114.73 o
  -3   5  10     2808.39     2804.03    165.20 o
  -1   5  10      822.53      828.81     94.88 o
   1   5  10      772.82      854.78     85.60 o
   3   5  10        0.07        8.61     44.12 o
   5   5  10      343.36      324.48     65.48 o
   7   5  10       31.45       38.46     49.47 o
   9   5  10      838.35      812.14    100.62 o
  11   5  10      276.98      322.89     87.29 o
  13   5  10      541.75      570.62    109.28 o
  15   5  10       70.92      112.59     78.62 o
 -12   6  10       36.49       46.51     91.66 o
 -10   6  10      314.01      255.08    106.95 o
  -8   6  10     2366.39     2588.00    190.10 o
  -6   6  10      180.75      150.61     68.11 o
  -4   6  10      781.10      851.62    112.27 o
  -2   6  10      312.54      127.21     62.58 o
   0   6  10       11.67       -9.32     60.55 o
   2   6  10      193.87      112.11     69.25 o
   4   6  10      281.32      203.62     90.43 o
   6   6  10      808.53      789.93    122.44 o
   8   6  10       92.79       45.56     75.49 o
  10   6  10      402.53      383.55    116.28 o
  12   6  10     1099.85     1374.80    160.08 o
  -9   7  10       36.59       10.50    107.20 o
  -7   7  10       25.39       30.14    106.03 o
  -5   7  10      905.48     1038.10    147.92 o
  -3   7  10      150.37      143.49     89.44 o
  -1   7  10       13.25      -27.16     70.44 o
   1   7  10     1416.24     1593.70    226.15 o
   3   7  10      174.95      142.03    113.51 o
   5   7  10       69.48       17.13     85.38 o
   7   7  10      713.87      773.49    175.89 o
   9   7  10        2.06      -29.79    101.91 o
 -19   1  11        6.75       27.77     59.75 o
 -17   1  11      106.11      114.41     57.69 o
 -15   1  11      331.57      282.87     53.66 o
 -13   1  11      107.42       41.43     36.30 o
 -11   1  11       78.42       51.37     36.35 o
  -9   1  11      645.17      730.99     56.88 o
  -7   1  11        6.46        8.65     22.89 o
  -5   1  11    12395.51    12592.50    148.79 o
  -3   1  11     9061.17     9074.70    126.84 o
  -1   1  11    17947.28    15080.92   1482.93 o
   1   1  11    10608.55     9755.58    157.62 o
   3   1  11     3992.81     4009.36     81.58 o
   5   1  11     5348.33     5035.23    473.56 o
   7   1  11    16117.97    16011.39    286.53 o
   9   1  11     3866.45     3881.22    116.96 o
  11   1  11     2981.65     2922.59    139.59 o
  13   1  11       16.03       -8.79     50.33 o
  15   1  11      207.27      184.49     74.33 o
  17   1  11      471.23      436.18    117.35 o
  19   1  11        0.50      -23.55     80.39 o
 -20   2  11       22.13       74.56     84.07 o
 -18   2  11        1.43       48.23     60.40 o
 -16   2  11       56.78       63.36     56.49 o
 -14   2  11      218.29      215.55     58.03 o
 -12   2  11       57.31       76.10     44.22 o
 -10   2  11     2001.79     2072.52    106.16 o
  -8   2  11        0.87       -8.46     27.47 o
  -6   2  11     3050.81     2887.80     92.69 o
  -4   2  11      114.35       13.64     22.78 o
  -2   2  11      803.40      968.50     51.23 o
   0   2  11     2771.33     2875.20    100.48 o
   2   2  11        6.29        7.27     17.64 o
   4   2  11       29.93       21.27     22.17 o
   6   2  11      303.27      316.10     55.08 o
   8   2  11     3135.49     2983.96    120.62 o
  10   2  11      437.37      385.20     64.58 o
  12   2  11     2265.41     1556.23    342.11 o
  14   2  11      111.28      107.47     56.01 o
  16   2  11      816.28      920.72    120.35 o
  18   2  11        0.12      -31.59     87.12 o
  20   2  11      500.85      315.16    143.67 o
 -19   3  11       10.43       71.50     85.55 o
 -17   3  11      105.92       46.86     68.30 o
 -15   3  11      165.45      140.27     67.99 o
 -13   3  11      565.38      494.85     83.17 o
 -11   3  11     1766.28     1638.82    126.80 o
  -9   3  11      802.07      794.91     95.58 o
  -7   3  11     7792.94     7381.00    225.77 o
  -5   3  11     1579.58     1477.51    110.86 o
  -3   3  11     5114.54     5014.45    104.44 o
  -1   3  11     2772.16     2948.37     84.20 o
   1   3  11     4437.22     4353.69    103.80 o
   3   3  11      109.30       93.23     31.61 o
   5   3  11        3.87        7.13     31.31 o
   7   3  11       36.18       25.18     39.42 o
   9   3  11      174.72      139.24     52.26 o
  11   3  11      534.64      502.38     77.75 o
  13   3  11     1810.23     1852.80    139.76 o
  15   3  11      644.10      581.15     94.20 o
  17   3  11      407.52      341.74    106.20 o
  19   3  11      437.51      261.15    144.68 o
 -18   4  11       27.23       37.85     83.69 o
 -16   4  11        9.00      -13.81     71.58 o
 -14   4  11       93.42      124.61     69.45 o
 -12   4  11        1.64        0.55     53.65 o
 -10   4  11        4.73      -33.70     45.93 o
  -8   4  11      996.22     1033.64    109.34 o
  -6   4  11     2340.02     2319.92    153.91 o
  -4   4  11     2496.76     2581.51    143.79 o
  -2   4  11     3798.40     2792.59    457.08 o
   0   4  11        6.19       16.96     32.61 o
   2   4  11      147.84       90.34     30.47 o
   4   4  11      944.16     1054.50     81.40 o
   6   4  11     1192.67     1191.46     93.56 o
   8   4  11       37.95       19.78     41.80 o
  10   4  11        1.55       -1.94     41.95 o
  12   4  11      655.64      676.75     95.60 o
  14   4  11      358.18      345.63     90.54 o
  16   4  11      296.52      225.95     86.95 o
  18   4  11      376.06      362.57    114.56 o
 -15   5  11       24.78       64.92     79.35 o
 -13   5  11        0.07      -42.52     74.62 o
 -11   5  11     1041.23     1156.02    147.01 o
  -9   5  11      354.78      291.69     76.87 o
  -7   5  11       92.42       50.89     53.24 o
  -5   5  11     1034.28     1218.39    120.87 o
  -3   5  11      325.86      315.52     72.90 o
  -1   5  11      760.48      792.80     94.79 o
   1   5  11     1769.74     2031.46    139.49 o
   3   5  11      794.45      792.36     95.18 o
   5   5  11        0.97      -14.61     44.60 o
   7   5  11      657.51      484.03     72.12 o
   9   5  11      359.23      417.81     80.44 o
  11   5  11       43.97        3.32     58.58 o
  13   5  11      105.78       77.39     73.42 o
  15   5  11      454.04      463.70    110.75 o
 -12   6  11      311.55      175.32    108.29 o
 -10   6  11      206.00       84.04     90.79 o
  -8   6  11       35.15        4.79     61.73 o
  -6   6  11       57.68       38.99     60.87 o
  -4   6  11       45.64       29.78     57.71 o
  -2   6  11      610.99      739.98    115.64 o
   0   6  11        2.21      -30.62     62.26 o
   2   6  11     1178.00     1229.68    189.04 o
   4   6  11        6.74       60.32     68.82 o
   6   6  11      337.80      306.99     90.49 o
   8   6  11      425.87      426.40    113.66 o
  10   6  11        1.92        0.04     75.93 o
  12   6  11      228.21      198.09     90.28 o
  -9   7  11       44.87        0.79    106.81 o
  -7   7  11        1.92       27.88    100.67 o
  -5   7  11      116.74      120.65     96.21 o
  -3   7  11      280.24      232.31    103.11 o
  -1   7  11      644.38      637.05    160.04 o
   1   7  11      218.66      235.63    122.21 o
   3   7  11      202.17      145.78    112.81 o
   5   7  11       32.35       74.85    102.63 o
   7   7  11       11.78       -3.28     94.24 o
   9   7  11      360.77      397.27    150.91 o
 -20   0  12      274.16      251.51    115.21 o
 -18   0  12      200.81      160.66     93.56 o
 -16   0  12     1162.80     1216.50    159.19 o
 -14   0  12        0.01       30.35     58.69 o
 -12   0  12    10724.54    10527.68    291.01 o
 -10   0  12      418.46      520.27     75.84 o
  -8   0  12    12295.83    12456.20    269.12 o
  -6   0  12    15409.08    15577.46    276.82 o
  -4   0  12     1155.89     1095.59     90.21 o
  -2   0  12     1549.93     1326.43     91.55 o
   0   0  12    11811.84    11690.20    209.05 o
   2   0  12    12099.51    12134.96    233.49 o
   4   0  12       29.22       14.38     32.33 o
   6   0  12    14352.16    15262.06    247.28 o
   8   0  12     7644.37     8108.29    195.80 o
  10   0  12     2821.88     2813.16    134.12 o
  12   0  12      190.81      326.86     97.98 o
  14   0  12      370.65      266.15    128.36 o
  16   0  12     4839.49     5745.11    406.40 o
  18   0  12        5.65      -18.00    113.54 o
  20   0  12      109.11       56.48    131.77 o
 -19   1  12       92.84      134.92     70.99 o
 -17   1  12      209.49      191.21     64.72 o
 -15   1  12       58.25       32.65     41.20 o
 -13   1  12     3542.36     3283.74    181.28 o
 -11   1  12     1165.61     1101.40     85.37 o
  -9   1  12      280.76      333.35     43.77 o
  -7   1  12     1451.67     1517.75     69.81 o
  -5   1  12        9.96       38.56     23.21 o
  -3   1  12     8335.16     8280.84    130.06 o
  -1   1  12     1344.30     1280.39     59.78 o
   1   1  12    26314.58    25832.54    218.42 o
   3   1  12      406.91      459.94     40.01 o
   5   1  12     9657.72     8351.12    757.70 o
   7   1  12    31018.38    31117.75    271.59 o
   9   1  12     1679.68     1668.00    113.63 o
  11   1  12     8398.10     8424.13    215.06 o
  13   1  12     2564.71     2513.86    179.47 o
  15   1  12     1090.72     1252.23    158.92 o
  17   1  12     1162.96     1406.12    177.99 o
  19   1  12      657.75      654.73    146.83 o
 -20   2  12       83.38       78.70     98.77 o
 -18   2  12      172.31      138.89     73.30 o
 -16   2  12      764.19      772.46     97.67 o
 -14   2  12      387.02      429.35     73.55 o
 -12   2  12     1976.80     1940.28    126.81 o
 -10   2  12      443.31      532.31     62.62 o
  -8   2  12     3570.41     3620.28    112.59 o
  -6   2  12      178.38      214.38     39.05 o
  -4   2  12     8469.99     8126.70    140.88 o
  -2   2  12     2310.39     2479.60     78.54 o
   0   2  12     2638.72     2764.85     78.62 o
   2   2  12       69.48       52.98     22.53 o
   4   2  12     2423.24     2603.28     89.36 o
   6   2  12     4471.19     4786.50    151.32 o
   8   2  12     2642.52     2655.07    127.07 o
  10   2  12        3.94      -22.56     41.82 o
  12   2  12      264.61      281.95     65.56 o
  14   2  12     1989.87     2152.48    159.02 o
  16   2  12       45.41      -26.09     66.85 o
  18   2  12      593.22      503.29    135.85 o
  20   2  12       38.18       44.33    105.33 o
 -19   3  12       25.09       45.15     96.41 o
 -17   3  12      325.43      335.99     95.75 o
 -15   3  12        3.94       -6.85     54.29 o
 -13   3  12       86.90       63.69     51.38 o
 -11   3  12       29.86       27.12     43.76 o
  -9   3  12      140.25      220.01     56.98 o
  -7   3  12     1414.29     1351.34    104.66 o
  -5   3  12      497.99      551.13     67.55 o
  -3   3  12       29.30       24.04     23.50 o
  -1   3  12    22154.40    22038.96    374.29 o
   1   3  12      911.55      880.24     64.31 o
   3   3  12    11124.53    10905.75    236.09 o
   5   3  12     2453.63     2546.32     87.87 o
   7   3  12     1580.57     1633.19    119.66 o
   9   3  12    11629.53    11088.92    243.12 o
  11   3  12       55.52       50.27     46.02 o
  13   3  12      139.90      154.03     60.62 o
  15   3  12      586.50      535.56     92.46 o
  17   3  12      356.18      387.30    123.70 o
  19   3  12      338.30      264.87    142.24 o
 -16   4  12       48.91       64.14     74.74 o
 -14   4  12     1078.81     1194.06    140.55 o
 -12   4  12      285.95      293.19     79.42 o
 -10   4  12     1600.02     1778.88    148.08 o
  -8   4  12     5354.73     5376.25    199.89 o
  -6   4  12        8.26        1.85     45.56 o
  -4   4  12    14763.03    13927.82    286.67 o
  -2   4  12     2597.98     2684.63    118.21 o
   0   4  12     1273.72     1175.50     82.69 o
   2   4  12     9082.88     8892.39    173.47 o
   4   4  12      121.22       71.39     43.84 o
   6   4  12     1385.23     1436.43    110.06 o
   8   4  12     1787.66     1870.58    121.69 o
  10   4  12      181.01      207.83     63.53 o
  12   4  12      118.67      129.84     62.53 o
  14   4  12      341.65      315.12     89.47 o
  16   4  12      544.41      577.46    116.83 o
 -15   5  12      115.69       91.62     86.72 o
 -13   5  12       49.81       23.34     82.20 o
 -11   5  12      215.22      228.71     77.70 o
  -9   5  12       14.72       52.11     58.75 o
  -7   5  12      461.68      494.46     89.56 o
  -5   5  12     1593.77     1574.10    137.11 o
  -3   5  12     1641.31     1851.33    143.02 o
  -1   5  12      576.47      494.92     82.09 o
   1   5  12       49.98       70.25     45.56 o
   3   5  12     1325.61     1250.42    115.88 o
   5   5  12       97.46       72.37     59.33 o
   7   5  12      865.04      504.00    121.76 o
   9   5  12      203.75      150.56     62.42 o
  11   5  12       71.23       60.17     57.78 o
  13   5  12      438.57      318.22     91.50 o
  15   5  12       26.23       24.41     71.90 o
 -12   6  12      617.29      732.71    155.92 o
 -10   6  12       89.29       56.01     72.80 o
  -8   6  12        3.78      -10.99     59.49 o
  -6   6  12     2927.39     3232.49    209.05 o
  -4   6  12      273.10      256.66     74.82 o
  -2   6  12     3642.85     3617.97    214.35 o
   0   6  12      249.78      270.22     95.31 o
   2   6  12      214.16      197.35    107.65 o
   4   6  12      992.74      878.73    143.61 o
   6   6  12      785.56      799.12    126.94 o
   8   6  12       68.76       62.05     72.40 o
  10   6  12       53.22       -1.65     74.20 o
  12   6  12      143.22      142.80    107.24 o
  -9   7  12      297.33      322.03    147.34 o
  -7   7  12        1.31       28.83     77.85 o
  -5   7  12      865.85      967.94    165.29 o
  -3   7  12       25.01       34.14     80.24 o
  -1   7  12       21.92       17.74     96.26 o
   1   7  12      563.03      528.97    155.03 o
   3   7  12     1174.24     1201.12    207.15 o
   5   7  12        0.80      -53.46     81.62 o
   7   7  12       16.90      -46.27     86.96 o
   9   7  12     1078.20     1117.37    213.94 o
 -19   1  13      184.91      107.56     73.48 o
 -17   1  13      148.79      114.03     60.02 o
 -15   1  13      205.50      148.73     50.05 o
 -13   1  13      139.27       82.03     41.31 o
 -11   1  13      234.76      247.25     49.61 o
  -9   1  13      491.55      481.78     56.57 o
  -7   1  13      320.65      331.10     42.52 o
  -5   1  13     4201.54     4477.18     99.40 o
  -3   1  13      582.27      634.88     48.15 o
  -1   1  13     6111.84     6544.98    113.38 o
   1   1  13    31083.52    30199.84    314.89 o
   3   1  13     5711.00     5314.35    103.65 o
   5   1  13    19038.42    16680.95   1348.25 o
   7   1  13        1.29      -24.80     24.80 o
   9   1  13     3611.06     3678.50    140.84 o
  11   1  13        6.93      -24.96     39.15 o
  13   1  13      197.75       82.73     58.22 o
  15   1  13        1.03       29.56     68.98 o
  17   1  13       12.23        8.17     77.75 o
  19   1  13        0.01       -1.33     87.55 o
 -20   2  13      101.68      -27.20     91.42 o
 -18   2  13       76.86      125.20     68.78 o
 -16   2  13      160.84      129.42     59.49 o
 -14   2  13      491.48      486.16     78.19 o
 -12   2  13     1140.57     1381.99    110.32 o
 -10   2  13     2003.67     2026.55    108.45 o
  -8   2  13      529.52      609.01     61.89 o
  -6   2  13      164.33      188.49     39.12 o
  -4   2  13     9510.00     9323.82    131.48 o
  -2   2  13     3953.27     3598.03    304.39 o
   0   2  13     1377.77     1266.69     57.91 o
   2   2  13     3288.93     3553.17     77.17 o
   4   2  13      255.84      281.60     42.78 o
   6   2  13     2013.29     1984.02    118.52 o
   8   2  13     1607.91     1794.49    122.87 o
  10   2  13     4833.15     4832.27    175.24 o
  12   2  13      442.59      477.75     80.10 o
  14   2  13      105.61      100.92     66.62 o
  16   2  13      300.31      310.70     93.56 o
  18   2  13      158.57      141.71     95.06 o
 -19   3  13       23.78        1.50     98.09 o
 -17   3  13       31.77        6.91     63.14 o
 -15   3  13       19.54       -8.56     56.55 o
 -13   3  13      219.31      178.79     59.24 o
 -11   3  13      149.81       98.05     47.81 o
  -9   3  13       11.31       -8.35     38.57 o
  -7   3  13      125.26      145.20     50.11 o
  -5   3  13     3439.51     3474.37    130.85 o
  -3   3  13      256.86      247.19     34.96 o
  -1   3  13     2669.63     2677.79     84.88 o
   1   3  13     1844.25     1794.28     83.68 o
   3   3  13     2207.23     2149.32     78.88 o
   5   3  13     2374.32     2282.58    127.59 o
   7   3  13      427.25      372.00     70.18 o
   9   3  13      199.10      153.29     58.60 o
  11   3  13      555.21      550.20     88.50 o
  13   3  13       82.71       25.65     54.42 o
  15   3  13      367.76      392.73     99.45 o
  17   3  13       69.43       44.91     87.14 o
  19   3  13      367.82      502.17    167.49 o
 -16   4  13        2.16       10.54     74.48 o
 -14   4  13      147.62      138.46     72.13 o
 -12   4  13      446.78      553.79     91.15 o
 -10   4  13      622.78      568.02     95.48 o
  -8   4  13      894.26      907.49    106.83 o
  -6   4  13        0.43       15.23     47.21 o
  -4   4  13       56.80       46.82     48.66 o
  -2   4  13     1897.90     1788.66    128.07 o
   0   4  13     1869.50     1845.15    101.04 o
   2   4  13     1962.57     1986.49    101.35 o
   4   4  13     1818.26     1899.85    120.80 o
   6   4  13     3298.20     3215.70    140.59 o
   8   4  13     3088.46     3169.51    154.15 o
  10   4  13       27.09       46.78     49.92 o
  12   4  13        1.45      -12.12     51.76 o
  14   4  13       47.57       41.80     64.61 o
  16   4  13       71.82      165.33     92.70 o
 -15   5  13      331.06      274.66    103.59 o
 -13   5  13       38.67       28.70     72.39 o
 -11   5  13       26.04       20.54     59.79 o
  -9   5  13      116.81       45.22     56.95 o
  -7   5  13      634.47      781.96    106.50 o
  -5   5  13      822.55      960.08    110.75 o
  -3   5  13        3.14       -1.97     46.94 o
  -1   5  13      323.01      412.06     78.08 o
   1   5  13       28.52        6.46     40.78 o
   3   5  13     4166.12     4540.38    180.96 o
   5   5  13        0.06       41.01     58.02 o
   7   5  13       24.18       -5.72     49.00 o
   9   5  13       57.03       75.11     60.88 o
  11   5  13       22.37       -9.21     51.30 o
  13   5  13        0.30       26.19     67.81 o
  15   5  13       11.13       -8.60     76.51 o
 -12   6  13        3.81      -63.27     83.58 o
 -10   6  13        5.70       -8.28     71.97 o
  -8   6  13       45.58       12.18     60.44 o
  -6   6  13      156.33      177.25     74.49 o
  -4   6  13      322.36      220.80     75.40 o
  -2   6  13        0.60      -19.09     57.70 o
   0   6  13      366.25      307.68     96.81 o
   2   6  13        0.78      -56.84     69.98 o
   4   6  13     2403.81     2555.10    199.45 o
   6   6  13        0.45      -17.23     63.08 o
   8   6  13      442.34      430.50    106.20 o
  10   6  13      430.73      277.34    112.38 o
  12   6  13       48.80       16.69     85.08 o
  -7   7  13        7.32        2.73     77.79 o
  -5   7  13       47.41      112.92     97.63 o
  -3   7  13       26.61      -39.84     74.68 o
  -1   7  13      355.89      367.45    137.22 o
   1   7  13      592.00      627.36    166.79 o
   3   7  13      492.08      532.61    154.08 o
   5   7  13      137.78      196.34    114.27 o
   7   7  13       21.61       45.12     98.04 o
 -20   0  14      258.52      200.35    157.11 o
 -18   0  14      519.44      551.42    129.83 o
 -16   0  14     1013.32     1020.01    151.22 o
 -14   0  14     2089.56     2252.72    201.01 o
 -12   0  14      275.90      224.89     86.84 o
 -10   0  14    18556.12    18661.83    610.59 o
  -8   0  14     2029.31     2005.53    138.66 o
  -6   0  14      227.69      388.89     65.89 o
  -4   0  14     1547.70     1698.12    108.77 o
  -2   0  14     3693.98     3780.10    137.51 o
   0   0  14     2204.31     2179.62    107.08 o
   2   0  14      280.45      249.19     49.40 o
   4   0  14     7200.96     7367.77    180.77 o
   6   0  14     3984.06     4168.46    143.68 o
   8   0  14      574.50      558.02     74.50 o
  10   0  14    16110.06    15835.53    384.04 o
  12   0  14     2169.29     2211.42    272.64 o
  14   0  14      139.11      178.92    116.93 o
  16   0  14      776.00      890.80    210.57 o
  18   0  14      186.53      225.23    153.95 o
  20   0  14      255.66      369.27    192.07 o
 -19   1  14       49.78       25.28     71.39 o
 -17   1  14      724.96      769.87    102.02 o
 -15   1  14       29.29       16.02     43.94 o
 -13   1  14     2752.96     2849.66    135.88 o
 -11   1  14     2780.50     2888.59    119.49 o
  -9   1  14     3213.15     3412.11    115.12 o
  -7   1  14      507.37      561.11     51.56 o
  -5   1  14    20265.19    21023.70    312.26 o
  -3   1  14     1108.87      986.72    103.83 o
  -1   1  14     5859.12     6049.72    113.71 o
   1   1  14     2896.59     2942.32     85.90 o
   3   1  14     1955.26     1895.73     71.81 o
   5   1  14     3542.92     3284.81    277.12 o
   7   1  14      574.17      551.81     43.22 o
   9   1  14     6752.00     6618.39    186.51 o
  11   1  14        9.02       21.51     43.16 o
  13   1  14     2761.62     2641.69    187.15 o
  15   1  14     1819.38     1915.45    198.53 o
  17   1  14      204.91      184.79     92.59 o
  19   1  14     1503.52     1471.17    200.98 o
 -18   2  14      214.54      186.26     75.25 o
 -16   2  14     1269.70     1185.22    117.61 o
 -14   2  14       12.87       -7.29     45.65 o
 -12   2  14     8582.12     8461.12    216.96 o
 -10   2  14      423.76      371.80     57.48 o
  -8   2  14     4718.81     4904.85    134.64 o
  -6   2  14     4934.40     4995.15    126.68 o
  -4   2  14     4089.28     4208.39     98.82 o
  -2   2  14     4923.36     4210.88    396.36 o
   0   2  14      961.36     1149.74     60.72 o
   2   2  14     6546.16     6856.67    107.79 o
   4   2  14      522.74      544.97     56.16 o
   6   2  14      514.56      492.42     69.48 o
   8   2  14       69.63       54.45     45.96 o
  10   2  14      320.34      210.86     56.44 o
  12   2  14      148.30      117.74     55.23 o
  14   2  14        0.13       -6.24     58.27 o
  16   2  14       25.30       51.41     75.04 o
  18   2  14       43.38       65.89     90.80 o
 -17   3  14        4.33      -43.53     64.76 o
 -15   3  14      904.75      918.68    112.79 o
 -13   3  14      635.93      463.56     75.60 o
 -11   3  14      213.07      230.63     57.96 o
  -9   3  14       50.85       43.72     41.73 o
  -7   3  14     4038.72     3899.66    139.60 o
  -5   3  14     1314.93     1269.88     93.64 o
  -3   3  14     1159.48     1354.39     62.02 o
  -1   3  14     3036.46     3077.14     87.87 o
   1   3  14      903.58      905.70     63.86 o
   3   3  14     9248.89     9062.35    143.78 o
   5   3  14     9567.73     9243.93    223.21 o
   7   3  14      749.13      811.32     92.68 o
   9   3  14      948.04      964.67    105.06 o
  11   3  14       96.12       53.55     52.54 o
  13   3  14      115.39      126.88     66.51 o
  15   3  14        3.08       52.26     73.93 o
  17   3  14      283.38      243.31    113.34 o
 -16   4  14       93.88       56.17     74.43 o
 -14   4  14       25.06      -34.59     57.82 o
 -12   4  14      512.84      546.13     91.91 o
 -10   4  14        5.35       25.08     48.47 o
  -8   4  14      819.75      868.04    105.50 o
  -6   4  14      799.73      774.44     97.86 o
  -4   4  14     1635.70     1615.54    127.90 o
  -2   4  14     2484.15     2422.09    140.03 o
   0   4  14     9086.72     9031.40    182.86 o
   2   4  14      130.32      104.73     40.87 o
   4   4  14    12852.41    12333.39    292.52 o
   6   4  14     2508.53     2510.42    141.82 o
   8   4  14      298.94      274.90     64.49 o
  10   4  14     4895.94     5188.84    210.06 o
  12   4  14       12.31        4.17     55.24 o
  14   4  14      531.21      625.03    107.89 o
  16   4  14      367.00      391.02    124.66 o
 -15   5  14       17.52       10.10     80.09 o
 -13   5  14       25.61      -38.13     60.63 o
 -11   5  14      384.28      371.18     93.03 o
  -9   5  14        1.65       -7.90     51.21 o
  -7   5  14     2538.48     2808.85    189.35 o
  -5   5  14      320.64      302.91     73.30 o
  -3   5  14      622.64      382.06    110.36 o
  -1   5  14     1969.79     2143.17    150.89 o
   1   5  14     1112.07     1099.03    110.08 o
   3   5  14      708.70      487.88     81.06 o
   5   5  14       23.62        8.31     54.08 o
   7   5  14     1258.13      929.39    233.91 o
   9   5  14      125.91      108.70     63.73 o
  11   5  14      118.82      107.47     68.96 o
  13   5  14      221.24      173.76     90.77 o
  15   5  14        3.40      -48.46     75.39 o
 -12   6  14      291.09      357.97    126.61 o
 -10   6  14      308.79      218.73     96.59 o
  -8   6  14       29.13       15.36     63.68 o
  -6   6  14        2.26      -10.85     53.85 o
  -4   6  14      529.00      528.81     96.75 o
  -2   6  14      321.40      178.72     76.73 o
   0   6  14     1310.16     1320.94    203.65 o
   2   6  14     1540.09     1481.50    218.36 o
   4   6  14     1106.17     1323.00    152.04 o
   6   6  14      314.06      358.69     95.55 o
   8   6  14     2747.10     2982.28    231.36 o
  10   6  14       22.48      -21.28     82.63 o
  12   6  14      690.98      814.91    165.51 o
  -7   7  14      856.73      820.79    159.57 o
  -5   7  14       39.41       19.52     85.53 o
  -3   7  14     2046.31     2156.02    234.63 o
  -1   7  14      120.81       92.33    100.02 o
   1   7  14      315.24      356.23    136.89 o
   3   7  14      374.81      334.79    138.32 o
   5   7  14       12.35       74.22    104.42 o
   7   7  14      101.14       95.67    144.51 o
 -19   1  15        7.70      -47.68     62.25 o
 -17   1  15        2.73       18.43     53.91 o
 -15   1  15        6.38        6.26     43.43 o
 -13   1  15       19.87       28.58     38.31 o
 -11   1  15      152.80      162.24     47.18 o
  -9   1  15        0.24       -4.06     32.11 o
  -7   1  15      652.10      723.83     59.40 o
  -5   1  15      215.09      221.33     37.39 o
  -3   1  15    10836.54    10193.75    163.77 o
  -1   1  15     2703.43     2759.87     88.49 o
   1   1  15     3001.77     3150.11     91.68 o
   3   1  15    14726.22    14576.74    181.03 o
   5   1  15      126.88       75.13     24.80 o
   7   1  15     8268.92     8068.70    164.86 o
   9   1  15       33.11       36.39     42.48 o
  11   1  15     2068.19     1984.40    131.07 o
  13   1  15      608.71      679.20    104.03 o
  15   1  15       99.20      149.63     84.83 o
  17   1  15      148.31      149.39     88.42 o
  19   1  15      174.79      111.66    104.56 o
 -18   2  15       88.39       28.74     66.31 o
 -16   2  15       70.58       90.42     62.64 o
 -14   2  15      243.14      224.90     61.53 o
 -12   2  15      223.19      289.18     63.36 o
 -10   2  15     1061.07     1116.12     97.77 o
  -8   2  15     3050.41     3229.03    114.13 o
  -6   2  15       97.76      114.85     36.53 o
  -4   2  15       13.29        8.46     22.61 o
  -2   2  15     4076.23     3210.66    316.60 o
   0   2  15      588.33      716.46     50.46 o
   2   2  15     3171.39     3203.38     79.34 o
   4   2  15     3375.14     3323.20    109.68 o
   6   2  15     1207.25     1211.21    101.10 o
   8   2  15      641.59      769.65     86.85 o
  10   2  15      115.40      112.96     46.79 o
  12   2  15      523.45      670.60     92.29 o
  14   2  15       94.02       59.12     64.43 o
  16   2  15      910.43      944.32    154.25 o
  18   2  15      500.98      469.04    134.35 o
 -17   3  15       62.27      -20.27     65.58 o
 -15   3  15       50.80       29.17     53.90 o
 -13   3  15       78.46       85.48     53.10 o
 -11   3  15      384.47      260.54     63.12 o
  -9   3  15      350.53      409.24     67.45 o
  -7   3  15      125.58      109.16     46.30 o
  -5   3  15     1740.64     1904.53    113.63 o
  -3   3  15      857.35      921.97     60.91 o
  -1   3  15     3134.64     3266.44     99.00 o
   1   3  15    13617.65    13357.93    235.22 o
   3   3  15     3794.68     3815.47    114.45 o
   5   3  15     6982.37     6819.79    198.11 o
   7   3  15     9012.91     8649.11    228.88 o
   9   3  15     7392.64     7204.25    222.25 o
  11   3  15     2627.54     2543.71    172.09 o
  13   3  15     3131.32     3478.61    201.18 o
  15   3  15      698.80      749.30    127.32 o
  17   3  15      715.01      496.68    164.29 o
 -16   4  15       82.77       68.91     77.40 o
 -14   4  15      186.67      165.00     78.45 o
 -12   4  15      238.15      280.02     73.34 o
 -10   4  15     1124.54     1350.27    128.02 o
  -8   4  15      195.15      209.43     68.06 o
  -6   4  15      848.04      943.33    105.81 o
  -4   4  15     3536.22     3470.72    158.70 o
  -2   4  15     1014.04      991.03    102.38 o
   0   4  15     1907.78     2080.77    102.56 o
   2   4  15     7192.55     7358.98    170.74 o
   4   4  15      168.95      165.90     52.92 o
   6   4  15      603.07      597.87     81.01 o
   8   4  15     3032.46     3295.77    159.61 o
  10   4  15      177.24      222.71     64.84 o
  12   4  15     1088.57     1179.11    136.92 o
  14   4  15      280.08      236.64     83.69 o
  16   4  15       82.43       70.06     98.12 o
 -15   5  15        0.55       38.52     87.72 o
 -13   5  15        0.02      -25.42     64.93 o
 -11   5  15      498.19      518.05     94.05 o
  -9   5  15      177.23      117.08     67.95 o
  -7   5  15       69.17       22.82     55.05 o
  -5   5  15     1462.03     1385.73    132.50 o
  -3   5  15        1.81       -5.76     46.65 o
  -1   5  15     2880.26     2956.13    185.79 o
   1   5  15     2819.87     2851.45    178.54 o
   3   5  15      338.65      202.78     54.02 o
   5   5  15     3789.27     4055.17    228.25 o
   7   5  15      147.42      106.78     56.31 o
   9   5  15      624.25      897.28    119.87 o
  11   5  15     1684.43     1739.96    165.05 o
  13   5  15        8.04       26.32     76.87 o
  15   5  15      128.46       78.20     94.70 o
 -12   6  15       22.32      -38.07     88.35 o
 -10   6  15       43.79       87.53     76.47 o
  -8   6  15        3.45       16.80     66.74 o
  -6   6  15      351.84      260.05     82.32 o
  -4   6  15        8.03       19.14     61.31 o
  -2   6  15      136.39      120.98     71.76 o
   0   6  15       62.27      166.53    101.14 o
   2   6  15       76.41       58.67     88.41 o
   4   6  15      114.16       50.51     86.64 o
   6   6  15      767.68      889.97    132.81 o
   8   6  15        0.00       -2.01     62.51 o
  10   6  15      140.96      194.04    106.81 o
  12   6  15      226.24      176.41    112.07 o
  -7   7  15      562.52      634.31    150.39 o
  -5   7  15       15.41       58.45     91.83 o
  -3   7  15      436.69      592.04    139.24 o
  -1   7  15        5.89      -12.61     87.42 o
   1   7  15        0.50       51.25     96.69 o
   3   7  15      223.54      145.78    119.03 o
   5   7  15      343.80      292.83    131.92 o
   7   7  15       29.08       42.71    121.49 o
 -20   0  16       74.30       58.87    126.79 o
 -18   0  16      227.32      148.13     96.39 o
 -16   0  16        9.65       38.28     69.89 o
 -14   0  16     2876.26     2944.50    234.14 o
 -12   0  16     9170.54     9536.56    368.35 o
 -10   0  16      561.35      486.27     89.69 o
  -8   0  16     7749.56     7657.72    232.04 o
  -6   0  16     6098.14     6099.46    197.74 o
  -4   0  16    32213.38    31714.18    606.24 o
  -2   0  16    17485.19    16650.75    295.29 o
   0   0  16     4825.93     4517.16    157.86 o
   2   0  16       36.49        6.80     26.63 o
   4   0  16    12033.54    11928.44    308.19 o
   6   0  16      935.54     1097.25     98.06 o
   8   0  16        3.79       19.40     40.47 o
  10   0  16     2980.80     2939.59    254.77 o
  12   0  16     6838.88     6509.22    390.05 o
  14   0  16      321.22      532.88    163.89 o
  16   0  16       27.30      -77.36     88.29 o
  18   0  16      121.57       45.79    128.79 o
  20   0  16        0.15       65.68    149.19 o
 -19   1  16       31.07       61.40     73.97 o
 -17   1  16       15.85       24.64     53.68 o
 -15   1  16      982.33      736.28    117.66 o
 -13   1  16      288.23      287.19     57.27 o
 -11   1  16      469.58      510.93     66.97 o
  -9   1  16      235.33      249.09     48.40 o
  -7   1  16     7987.59     7684.07    147.95 o
  -5   1  16     1605.61     1517.79     83.45 o
  -3   1  16    10195.84     9881.18    156.01 o
  -1   1  16      467.74      608.99     54.77 o
   1   1  16     3844.84     3554.22     99.81 o
   3   1  16    16443.77    16170.66    223.21 o
   5   1  16      136.48      125.37     28.12 o
   7   1  16     4619.92     4450.88    151.54 o
   9   1  16      728.88      812.63     88.53 o
  11   1  16      265.99      314.52     79.15 o
  13   1  16      167.56      155.88     77.97 o
  15   1  16       25.54       77.17     74.02 o
  17   1  16      867.60      888.71    154.35 o
  19   1  16      173.92      239.75    117.71 o
 -18   2  16        0.00       17.62     64.34 o
 -16   2  16       91.63      127.10     65.43 o
 -14   2  16      165.40      165.21     60.06 o
 -12   2  16       63.84       66.94     45.06 o
 -10   2  16     3982.50     4007.48    150.24 o
  -8   2  16      154.75      176.58     43.04 o
  -6   2  16     2989.33     2889.13    105.59 o
  -4   2  16      239.77      201.58     34.74 o
  -2   2  16     8037.97     7932.69    143.01 o
   0   2  16       93.81       93.40     27.93 o
   2   2  16        0.76      -10.41     23.85 o
   4   2  16       51.70       71.98     27.39 o
   6   2  16      420.46      510.03     73.76 o
   8   2  16     3451.23     3333.17    146.67 o
  10   2  16     6397.43     5395.59    637.01 o
  12   2  16     1790.98     1681.03    139.09 o
  14   2  16      633.60      561.45    106.64 o
  16   2  16       79.79      157.52     91.05 o
  18   2  16        0.15       17.29     89.46 o
 -17   3  16      549.63      418.58    106.87 o
 -15   3  16      116.46       89.14     59.32 o
 -13   3  16      905.52      879.00    101.64 o
 -11   3  16     1388.04     1343.50    114.62 o
  -9   3  16      127.75      131.92     50.84 o
  -7   3  16       70.40      111.00     46.67 o
  -5   3  16    11743.47    11499.10    224.78 o
  -3   3  16      435.48      370.95     50.67 o
  -1   3  16     2501.51     2468.38     88.75 o
   1   3  16      848.37      949.54     68.00 o
   3   3  16       12.22       22.17     32.66 o
   5   3  16    12568.15    11966.03    259.92 o
   7   3  16     1505.13     1463.19    123.46 o
   9   3  16      693.02      684.72     95.21 o
  11   3  16       45.42       22.05     53.37 o
  13   3  16       14.54       -4.90     55.62 o
  15   3  16        5.85        4.09     70.48 o
  17   3  16       27.19      -73.12     94.83 o
 -16   4  16       10.10       -4.47     72.49 o
 -14   4  16       51.51       85.93     64.28 o
 -12   4  16      356.47      340.14     80.64 o
 -10   4  16      546.82      495.72     84.68 o
  -8   4  16     1088.73      972.78    107.39 o
  -6   4  16       24.23       45.81     47.41 o
  -4   4  16     1228.44     1139.35    112.30 o
  -2   4  16      469.66      456.95     77.52 o
   0   4  16     2751.59     2977.34    120.31 o
   2   4  16      338.06      331.29     53.04 o
   4   4  16      320.83      281.38     60.67 o
   6   4  16     3180.02     3224.69    148.77 o
   8   4  16     2795.95     3024.15    167.63 o
  10   4  16       44.73        3.17     48.48 o
  12   4  16     1994.36     2141.44    175.86 o
  14   4  16      364.39      328.45     92.69 o
  16   4  16      505.03      500.37    139.55 o
 -15   5  16      260.69      321.55    113.98 o
 -13   5  16       38.22       -5.00     69.16 o
 -11   5  16      181.68      130.32     65.62 o
  -9   5  16      704.54      495.61     99.36 o
  -7   5  16      890.66      970.05    118.85 o
  -5   5  16     1230.41     1260.81    128.80 o
  -3   5  16       19.44      -32.80     46.65 o
  -1   5  16     1810.73     1841.47    162.19 o
   1   5  16      828.52      701.15    125.59 o
   3   5  16      318.12      317.13     72.40 o
   5   5  16     1767.35     1657.99    139.16 o
   7   5  16        0.14       -4.41     50.12 o
   9   5  16     1286.13     1338.74    143.26 o
  11   5  16        5.83       63.38     67.62 o
  13   5  16      129.42      123.20     91.17 o
 -12   6  16       76.84       47.21     88.10 o
 -10   6  16      968.79     1018.42    141.80 o
  -8   6  16       17.33       23.14     68.72 o
  -6   6  16      558.38      590.40    105.01 o
  -4   6  16        8.14       44.80     67.99 o
  -2   6  16      153.94      108.37     73.14 o
   0   6  16       42.62       17.82     81.19 o
   2   6  16       23.46       32.88     84.39 o
   4   6  16      933.82      921.04    176.92 o
   6   6  16      421.07      348.38     97.34 o
   8   6  16      198.30      185.34     91.42 o
  10   6  16     1584.24     1840.82    224.07 o
  12   6  16        2.35       64.89    103.84 o
  -7   7  16      511.38      470.57    172.06 o
  -5   7  16        3.55       17.67     90.06 o
  -3   7  16       22.26       16.14    103.92 o
  -1   7  16      685.71      683.74    176.27 o
   1   7  16      451.27      564.26    165.37 o
   3   7  16        0.05      -16.07     90.90 o
   5   7  16     1260.03     1494.81    240.21 o
   7   7  16      235.28      254.43    166.47 o
 -19   1  17        6.75       -6.53     64.36 o
 -17   1  17      329.23      315.77     82.82 o
 -15   1  17      317.26      317.31     77.69 o
 -13   1  17       65.85       70.42     47.39 o
 -11   1  17     2687.85     2794.34    130.29 o
  -9   1  17        1.38      -17.29     32.29 o
  -7   1  17     7082.25     6771.33    208.07 o
  -5   1  17        1.07        8.08     24.13 o
  -3   1  17    13467.01    12736.29    243.96 o
  -1   1  17      858.67      657.92     57.59 o
   1   1  17      795.37      712.75     60.19 o
   3   1  17     2936.32     3080.12     99.83 o
   5   1  17      418.17      329.69     56.79 o
   7   1  17        7.48       -8.69     38.34 o
   9   1  17      255.92      265.91     62.68 o
  11   1  17      866.92      904.09    114.24 o
  13   1  17       48.62       82.04     68.56 o
  15   1  17      472.38      366.27    104.86 o
  17   1  17      361.86      591.45    137.46 o
  19   1  17       70.21       10.08     93.97 o
 -18   2  17      137.19      205.82     91.46 o
 -16   2  17      156.39      126.02     69.84 o
 -14   2  17      304.81      266.20     68.82 o
 -12   2  17      202.16      187.01     56.11 o
 -10   2  17       33.10       34.81     40.78 o
  -8   2  17     1532.69     1520.85     97.83 o
  -6   2  17      980.78     1127.39     81.51 o
  -4   2  17       20.73       54.13     28.10 o
  -2   2  17     6674.53     6960.18    138.58 o
   0   2  17        7.72       12.54     23.39 o
   2   2  17     8042.18     8047.81    136.78 o
   4   2  17      162.12      211.14     47.48 o
   6   2  17     8694.30     8488.89    216.89 o
   8   2  17     4537.37     4195.85    165.15 o
  10   2  17        3.29        4.09     46.18 o
  12   2  17     2464.20     2867.63    173.28 o
  14   2  17      584.58      740.16    117.71 o
  16   2  17     1009.21     1027.11    163.81 o
  18   2  17       18.56       61.94     97.49 o
 -17   3  17        9.22       27.57     76.05 o
 -15   3  17       45.43        0.74     54.10 o
 -13   3  17      323.97      317.05     73.19 o
 -11   3  17      181.60      247.95     62.63 o
  -9   3  17     1025.97     1037.98     98.97 o
  -7   3  17      237.97      273.43     59.81 o
  -5   3  17      712.86      706.95     77.82 o
  -3   3  17       20.91        8.43     28.92 o
  -1   3  17      787.10      838.74     62.28 o
   1   3  17       27.46       28.87     30.96 o
   3   3  17      972.78      998.36     89.06 o
   5   3  17     1700.89     1761.95    129.93 o
   7   3  17      911.57      811.14     97.67 o
   9   3  17     1224.73     1274.75    122.91 o
  11   3  17     3180.00     3188.90    189.14 o
  13   3  17     1442.63     1481.66    146.37 o
  15   3  17     1212.46     1422.34    167.20 o
  17   3  17      553.88      567.11    157.59 o
 -16   4  17      305.38      438.64    109.64 o
 -14   4  17      183.24      139.74     69.96 o
 -12   4  17      106.86       92.95     63.45 o
 -10   4  17     1574.72     1537.45    136.78 o
  -8   4  17      131.52       58.41     49.60 o
  -6   4  17     1562.11     1487.69    122.41 o
  -4   4  17      738.78      713.58     87.15 o
  -2   4  17       54.25       48.59     46.58 o
   0   4  17      271.60      280.03     59.42 o
   2   4  17        4.51        6.59     34.16 o
   4   4  17     5064.63     5033.23    181.65 o
   6   4  17      182.21      247.83     69.48 o
   8   4  17      489.32      441.52     85.18 o
  10   4  17      746.93      777.11    109.51 o
  12   4  17        1.86      -16.92     54.15 o
  14   4  17     1425.06     1628.05    164.79 o
  16   4  17       90.77       94.10    101.95 o
 -13   5  17       21.74       15.56     70.31 o
 -11   5  17      142.16      136.28     71.08 o
  -9   5  17       92.57       90.07     64.33 o
  -7   5  17      375.18      411.76     88.93 o
  -5   5  17        0.04      -35.13     46.81 o
  -3   5  17     2488.89     2582.10    174.88 o
  -1   5  17     2591.89     2509.32    190.09 o
   1   5  17     3429.50     3294.76    232.28 o
   3   5  17      824.16      810.33    104.08 o
   5   5  17       90.75       31.65     53.78 o
   7   5  17     2665.30     2660.15    207.36 o
   9   5  17       11.49       89.10     63.02 o
  11   5  17      470.08      480.03    104.53 o
  13   5  17      751.38      814.61    140.65 o
 -10   6  17      280.36      349.06     92.60 o
  -8   6  17      368.68      403.42     99.90 o
  -6   6  17        5.35       52.38     66.21 o
  -4   6  17      367.20      420.09    104.76 o
  -2   6  17       42.83       -4.35     62.80 o
   0   6  17     1617.67     1496.21    220.72 o
   2   6  17       67.63       17.92     85.33 o
   4   6  17       20.20       17.96     83.07 o
   6   6  17      339.27      337.24     98.17 o
   8   6  17      340.89      359.50    107.97 o
  10   6  17        8.79      -16.18     76.41 o
  -5   7  17     1657.84     1687.24    217.57 o
  -3   7  17        3.96      -68.40     94.09 o
  -1   7  17     1524.46     1541.06    246.06 o
   1   7  17      167.70       88.28    111.72 o
   3   7  17      386.13      709.39    174.32 o
   5   7  17      294.48      310.25    141.17 o
 -18   0  18      402.21      475.23    130.70 o
 -16   0  18      895.29      848.78    149.89 o
 -14   0  18      972.65     1177.19    157.26 o
 -12   0  18        0.09      -27.72     59.56 o
 -10   0  18    10532.42    10284.16    366.73 o
  -8   0  18       50.87       50.35     52.31 o
  -6   0  18    11704.98    11771.38    282.77 o
  -4   0  18     2105.37     2056.49    133.62 o
  -2   0  18     9651.35     9409.72    238.83 o
   0   0  18    18479.29    18071.59    359.90 o
   2   0  18    20222.64    20145.62    418.26 o
   4   0  18        4.47        0.09     40.42 o
   6   0  18    27375.00    27157.32    389.04 o
   8   0  18      135.42       94.99     50.67 o
  10   0  18      267.05      404.52    134.66 o
  12   0  18     3096.19     3288.02    347.76 o
  14   0  18       12.12       72.44    104.42 o
  16   0  18       87.82      251.89    142.65 o
  18   0  18       22.48      -18.33    121.16 o
 -19   1  18        2.65       45.27     73.02 o
 -17   1  18       64.44       15.81     59.24 o
 -15   1  18        5.68        5.08     55.16 o
 -13   1  18        6.05       -2.84     41.56 o
 -11   1  18     2658.44     2581.95    131.92 o
  -9   1  18     2661.44     2444.31    128.84 o
  -7   1  18     1306.32     1159.22    131.97 o
  -5   1  18      303.42      311.23     44.72 o
  -3   1  18       39.57       30.84     30.78 o
  -1   1  18     7429.58     7240.40    149.56 o
   1   1  18      847.55      990.05     71.00 o
   3   1  18     2566.31     2350.27     90.94 o
   5   1  18     4086.73     3133.64    348.51 o
   7   1  18      359.02      313.14     63.56 o
   9   1  18       84.49       88.58     49.38 o
  11   1  18     1136.65     1054.03    123.29 o
  13   1  18        6.59       -6.61     61.98 o
  15   1  18        6.29       38.22     72.14 o
  17   1  18        0.39      -52.49     77.19 o
  19   1  18      233.66      178.75    113.31 o
 -18   2  18       37.33       37.58     74.37 o
 -16   2  18      570.87      492.61     96.94 o
 -14   2  18       75.28       42.18     52.41 o
 -12   2  18      231.91      167.95     56.02 o
 -10   2  18      307.98      229.73     58.11 o
  -8   2  18       63.77       82.10     40.12 o
  -6   2  18      345.07      330.23     52.79 o
  -4   2  18     1901.57     1806.46     96.46 o
  -2   2  18      449.74      418.87     46.87 o
   0   2  18     3447.09     3164.90    122.91 o
   2   2  18     1703.17     1760.33     79.31 o
   4   2  18     5282.80     4937.47    142.41 o
   6   2  18        0.68      -13.12     42.35 o
   8   2  18     3559.01     3211.05    153.81 o
  10   2  18      573.72      560.74     86.13 o
  12   2  18      205.50      160.57     71.77 o
  14   2  18      616.89      717.74    136.36 o
  16   2  18       20.41       39.97     84.19 o
  18   2  18       87.48       47.37     94.27 o
 -17   3  18        5.90      -14.56     66.33 o
 -15   3  18      442.04      338.12     82.24 o
 -13   3  18      261.70      249.30     69.53 o
 -11   3  18        0.39        1.93     43.99 o
  -9   3  18     1858.63     1893.80    130.56 o
  -7   3  18       39.12       46.61     44.63 o
  -5   3  18      118.40       74.45     44.24 o
  -3   3  18     3596.86     2964.36    348.03 o
  -1   3  18     4540.53     4719.40    117.12 o
   1   3  18    12355.52    11984.40    188.64 o
   3   3  18     2422.10     2036.08    255.77 o
   5   3  18      798.84      675.83     90.06 o
   7   3  18       74.53       41.77     51.06 o
   9   3  18       25.73       11.83     49.53 o
  11   3  18      113.50       76.02     59.86 o
  13   3  18       16.45       47.74     60.90 o
  15   3  18      229.87      221.12     92.20 o
  17   3  18      267.64      201.93    123.75 o
 -16   4  18      295.34      189.34     91.58 o
 -14   4  18       46.43       17.72     63.77 o
 -12   4  18       37.81        1.89     55.39 o
 -10   4  18      306.71      247.75     70.65 o
  -8   4  18        9.34        0.38     45.40 o
  -6   4  18      714.64      818.19     95.85 o
  -4   4  18      941.62      933.67     98.41 o
  -2   4  18     1157.67     1207.25    107.20 o
   0   4  18     3087.22     3132.91    158.36 o
   2   4  18        5.64       47.13     46.40 o
   4   4  18      351.97      422.24     77.48 o
   6   4  18      636.49      704.39     97.28 o
   8   4  18     1062.80     1260.38    128.02 o
  10   4  18       74.48       58.29     57.64 o
  12   4  18       12.77       18.63     73.28 o
  14   4  18      532.77      692.94    119.25 o
  16   4  18       92.68       90.21    103.45 o
 -13   5  18      575.16      554.25    116.80 o
 -11   5  18     1075.02     1028.25    126.84 o
  -9   5  18      947.37      957.65    118.24 o
  -7   5  18      412.01      340.18     77.43 o
  -5   5  18     1072.73     1115.78    115.04 o
  -3   5  18      895.30      948.31    114.50 o
  -1   5  18      178.73      124.66     62.95 o
   1   5  18      248.47      235.99     85.74 o
   3   5  18      735.50      731.51    110.85 o
   5   5  18      527.06      517.38     90.62 o
   7   5  18        0.04       61.47     65.63 o
   9   5  18      460.71      434.44     95.21 o
  11   5  18       32.89      -17.96     62.92 o
  13   5  18        0.55       -0.18     72.66 o
 -10   6  18       24.75       66.29     73.25 o
  -8   6  18      142.54      153.17     74.81 o
  -6   6  18        2.91       18.49     70.12 o
  -4   6  18      786.84      688.93    123.57 o
  -2   6  18       13.89       -3.33     64.12 o
   0   6  18      148.43      107.13     85.10 o
   2   6  18       27.44      -31.45     75.22 o
   4   6  18      903.32     1035.58    188.56 o
   6   6  18      958.93      915.22    159.78 o
   8   6  18      171.07      130.58     84.65 o
  10   6  18       36.68        3.21     80.12 o
  -5   7  18       14.81       31.76     97.35 o
  -3   7  18        2.54      100.87    114.27 o
  -1   7  18      100.11      137.95    116.51 o
   1   7  18      245.06      319.05    140.60 o
   3   7  18      351.94      541.85    163.78 o
   5   7  18      293.15      273.66    138.86 o
 -19   1  19        9.23      -28.96     67.96 o
 -17   1  19       49.47       25.89     63.15 o
 -15   1  19        3.43      -19.41     52.68 o
 -13   1  19       15.13        3.12     46.03 o
 -11   1  19      540.49      515.40     65.00 o
  -9   1  19       87.70       88.92     42.44 o
  -7   1  19     2298.14     1642.34    291.06 o
  -5   1  19        1.73       39.70     32.96 o
  -3   1  19       28.72       40.02     32.59 o
  -1   1  19    15701.17    15791.17    222.48 o
   1   1  19     1638.37     1554.35     89.53 o
   3   1  19     5474.72     5219.14    129.22 o
   5   1  19       10.17        1.34     26.38 o
   7   1  19      534.96      595.99     79.62 o
   9   1  19      452.06      489.78     79.58 o
  11   1  19       19.93        6.20     56.40 o
  13   1  19       12.59      -22.82     60.54 o
  15   1  19        3.58       25.92     73.61 o
  17   1  19       20.97      -21.27     85.61 o
  19   1  19      243.12      320.35    131.28 o
 -18   2  19      122.37      118.32     77.41 o
 -16   2  19      688.29      782.71    115.51 o
 -14   2  19       32.79       37.04     54.34 o
 -12   2  19     3369.70     3501.06    170.28 o
 -10   2  19     1186.35     1213.04    104.00 o
  -8   2  19     1404.03     1391.51     97.91 o
  -6   2  19     4492.10     4576.56    136.73 o
  -4   2  19     1205.45     1358.95     88.32 o
  -2   2  19     2873.59     2978.17     95.88 o
   0   2  19     3353.62     2728.71    344.41 o
   2   2  19        0.07       15.03     28.19 o
   4   2  19     2429.24     2357.02    115.05 o
   6   2  19     2377.93     2547.62    154.73 o
   8   2  19      751.05      769.53     95.13 o
  10   2  19       24.80       16.50     48.09 o
  12   2  19      330.63      385.81     92.18 o
  14   2  19     1848.86     1805.96    200.92 o
  16   2  19      254.12      182.48     92.13 o
  18   2  19       16.59      -10.66     93.51 o
 -17   3  19       13.99       -4.12     74.41 o
 -15   3  19       35.78       68.60     63.11 o
 -13   3  19      225.49      125.35     61.09 o
 -11   3  19        2.87        1.36     43.38 o
  -9   3  19      639.10      590.21     81.92 o
  -7   3  19      842.68      847.21     88.80 o
  -5   3  19     2146.67     1995.36    123.71 o
  -3   3  19     5066.62     5062.13    166.58 o
  -1   3  19     2461.61     2496.84     95.19 o
   1   3  19     5062.98     4773.75    138.48 o
   3   3  19     2304.31     1410.81    396.40 o
   5   3  19     9601.22     9233.14    242.42 o
   7   3  19       34.88        9.55     47.40 o
   9   3  19     1687.57     1667.45    140.58 o
  11   3  19      550.18      496.18     93.64 o
  13   3  19        8.40       25.26     69.97 o
  15   3  19      369.38      272.76    100.69 o
  17   3  19       75.93       49.20    110.72 o
 -16   4  19      147.28       86.83     83.00 o
 -14   4  19     2354.45     2597.30    196.07 o
 -12   4  19      729.38      634.17    101.83 o
 -10   4  19     3818.73     4106.68    195.16 o
  -8   4  19     3623.02     3637.80    180.71 o
  -6   4  19     1702.04     1827.02    137.62 o
  -4   4  19     8468.04     8267.13    227.20 o
  -2   4  19     1189.04     1251.06    107.75 o
   0   4  19     4385.81     4500.55    176.14 o
   2   4  19       34.90       17.64     42.24 o
   4   4  19     2417.03     2670.53    154.15 o
   6   4  19        0.50        4.67     51.30 o
   8   4  19        3.03       -2.83     53.53 o
  10   4  19      129.26      139.62     69.26 o
  12   4  19       59.15       78.41     74.93 o
  14   4  19        3.25       33.30     70.90 o
  16   4  19      201.31      126.87    109.98 o
 -13   5  19       42.41       44.26     71.23 o
 -11   5  19        4.60       65.63     65.47 o
  -9   5  19        6.22      -31.31     53.09 o
  -7   5  19       48.53       37.75     52.83 o
  -5   5  19      514.52      467.38     84.15 o
  -3   5  19      170.23      121.77     61.27 o
  -1   5  19      175.99      139.69     57.48 o
   1   5  19       20.47       63.04     73.77 o
   3   5  19       80.32      140.33     76.88 o
   5   5  19       11.65       50.96     56.62 o
   7   5  19        4.05      -18.78     58.99 o
   9   5  19      268.48      349.80     90.15 o
  11   5  19      286.03      324.08     96.14 o
  13   5  19        1.08       49.28     76.23 o
 -10   6  19      121.74       46.51     69.87 o
  -8   6  19       99.76       90.66     70.41 o
  -6   6  19      351.28      315.67     89.73 o
  -4   6  19      332.92      269.91     86.72 o
  -2   6  19      519.12      596.17    132.08 o
   0   6  19        3.43       46.46     80.30 o
   2   6  19     1767.50     1656.75    235.11 o
   4   6  19       32.57       44.02     87.11 o
   6   6  19      358.73      314.19    131.57 o
   8   6  19      162.82      205.64     93.56 o
  10   6  19       45.39       72.02     87.62 o
  -5   7  19      135.25      220.28    116.14 o
  -3   7  19      898.70      842.27    201.08 o
  -1   7  19       62.54       76.04    114.89 o
   1   7  19     1520.57     1768.60    261.37 o
   3   7  19      417.12      357.17    148.89 o
 -18   0  20      735.49      752.16    187.30 o
 -16   0  20     2598.57     2642.44    248.89 o
 -14   0  20        9.23       55.30     69.22 o
 -12   0  20     1122.10     1235.32    178.35 o
 -10   0  20      801.98      715.12    138.06 o
  -8   0  20      130.05      133.33     66.22 o
  -6   0  20     1526.56     1560.17    138.41 o
  -4   0  20     6249.24     6413.62    218.10 o
  -2   0  20     6768.49     6597.94    215.35 o
   0   0  20       76.16       62.81     49.85 o
   2   0  20     8205.98     7890.67    449.28 o
   4   0  20     8516.32     8463.33    235.15 o
   6   0  20      601.37      638.06     90.31 o
   8   0  20    30708.46    28332.30    743.00 o
  10   0  20      702.09      704.97    174.55 o
  12   0  20      399.89      417.52    154.53 o
  14   0  20     4128.23     3694.90    390.28 o
  16   0  20        1.08      -19.42     99.69 o
  18   0  20     1278.85     1164.89    276.53 o
 -17   1  20      127.67      135.23     74.07 o
 -15   1  20      399.43      345.08     90.83 o
 -13   1  20       23.82       16.74     45.36 o
 -11   1  20        2.81       16.06     40.11 o
  -9   1  20       90.49       44.36     39.77 o
  -7   1  20      219.22      166.49     45.88 o
  -5   1  20     1542.94     1553.27     94.74 o
  -3   1  20      182.33      160.79     43.16 o
  -1   1  20     2880.00     2982.72    107.63 o
   1   1  20     5932.04     6021.38    143.42 o
   3   1  20      155.59      215.29     44.02 o
   5   1  20     1884.78     1222.42    265.68 o
   7   1  20     1806.80     1750.54    128.20 o
   9   1  20       81.11       64.02     49.62 o
  11   1  20      192.19      265.60     89.97 o
  13   1  20     3079.78     2939.84    243.11 o
  15   1  20       69.03       -3.66     71.84 o
  17   1  20      355.05      326.83    123.04 o
 -18   2  20      331.57      258.74     91.95 o
 -16   2  20        2.66      -19.21     57.77 o
 -14   2  20      355.63      465.99     91.76 o
 -12   2  20       10.68       10.24     45.68 o
 -10   2  20      289.64      265.91     63.12 o
  -8   2  20       12.70       -7.61     36.31 o
  -6   2  20        5.68       34.12     35.93 o
  -4   2  20     1759.67     1724.56     99.97 o
  -2   2  20     5049.29     5069.82    122.69 o
   0   2  20     3021.51     2792.45    231.28 o
   2   2  20     1995.71     2052.65     87.51 o
   4   2  20     1023.76     1087.30     89.01 o
   6   2  20    14584.14    13617.08    286.42 o
   8   2  20      559.18      498.97     82.59 o
  10   2  20     4082.75     3830.35    175.27 o
  12   2  20       95.81      100.31     70.30 o
  14   2  20     1864.33     2056.52    219.86 o
  16   2  20      421.46      465.45    128.44 o
  18   2  20      211.10       93.27    107.59 o
 -17   3  20        9.42       35.04     75.01 o
 -15   3  20       14.85        5.88     58.19 o
 -13   3  20      162.57      157.56     63.20 o
 -11   3  20     1068.13     1147.40    112.91 o
  -9   3  20      724.20      800.13     91.90 o
  -7   3  20     1680.76     1694.53    121.32 o
  -5   3  20      987.68      921.01     89.58 o
  -3   3  20      568.37      598.85     71.40 o
  -1   3  20     3015.37     3168.08    111.98 o
   1   3  20     6059.41     6024.65    157.90 o
   3   3  20     4697.43     4786.58    197.40 o
   5   3  20     3230.13     2987.40    160.67 o
   7   3  20      194.18      192.85     65.01 o
   9   3  20       61.26       -1.90     51.60 o
  11   3  20       19.66       20.19     57.97 o
  13   3  20        9.94       55.71     67.92 o
  15   3  20      605.72      779.96    154.09 o
  17   3  20       16.11      -72.68    103.29 o
 -14   4  20       81.78      111.75     74.75 o
 -12   4  20      210.23      188.32     75.51 o
 -10   4  20       29.46       36.88     56.66 o
  -8   4  20      249.04      207.90     64.36 o
  -6   4  20       39.60       86.30     52.69 o
  -4   4  20      259.27      176.70     54.89 o
  -2   4  20      212.97      145.23     54.42 o
   0   4  20       53.38       45.09     49.97 o
   2   4  20      806.58      788.41    111.00 o
   4   4  20     1853.08     1934.27    146.23 o
   6   4  20     1539.47     1556.00    139.82 o
   8   4  20     1406.45     1386.61    136.70 o
  10   4  20       32.74       78.94     64.76 o
  12   4  20        2.53       25.76     69.54 o
  14   4  20      171.36      129.33    105.33 o
 -13   5  20     1156.60     1243.50    147.09 o
 -11   5  20        3.76       30.64     64.80 o
  -9   5  20     1224.00     1330.36    137.18 o
  -7   5  20     1082.55     1160.00    125.17 o
  -5   5  20      935.43     1048.63    115.73 o
  -3   5  20     1936.96     1989.93    162.04 o
  -1   5  20      112.18      100.86     53.71 o
   1   5  20     1377.89     1278.64    164.72 o
   3   5  20      118.19      173.61     82.83 o
   5   5  20      924.36      866.95    112.47 o
   7   5  20      425.91      349.83     93.27 o
   9   5  20        7.55       31.98     70.51 o
  11   5  20      546.17      550.71    110.68 o
  13   5  20       47.17       60.74     84.02 o
 -10   6  20       23.93       40.37     72.51 o
  -8   6  20        0.09      -13.57     60.53 o
  -6   6  20        5.21       24.92     67.16 o
  -4   6  20       14.15       40.79     67.87 o
  -2   6  20       71.32       54.27     82.14 o
   0   6  20      687.44      705.24    141.76 o
   2   6  20      367.61      196.79    116.40 o
   4   6  20        5.29       40.16     91.96 o
   6   6  20     1133.58     1429.49    226.50 o
   8   6  20      189.39      127.10     86.33 o
  10   6  20      189.19      168.29     96.91 o
  -3   7  20      722.53      530.56    169.51 o
  -1   7  20       10.61       31.89    102.29 o
   1   7  20      962.13      913.03    201.76 o
   3   7  20       58.39      142.38    116.47 o
 -17   1  21       69.75       87.06     73.05 o
 -15   1  21      415.87      330.53     91.14 o
 -13   1  21       80.69       75.90     54.16 o
 -11   1  21     1415.92      959.90    217.02 o
  -9   1  21       27.29      -21.54     35.85 o
  -7   1  21     5407.36     5372.95    171.22 o
  -5   1  21     2563.74     2538.52    111.48 o
  -3   1  21     1883.09     1778.64    102.57 o
  -1   1  21      548.64      612.97     64.84 o
   1   1  21     2555.52     2471.60    102.26 o
   3   1  21     1489.45     1530.96     92.63 o
   5   1  21     5041.42     3642.29    614.79 o
   7   1  21       86.61       95.56     51.96 o
   9   1  21      871.94      848.49     97.06 o
  11   1  21      134.53      166.74     79.60 o
  13   1  21      402.87      416.49    109.09 o
  15   1  21      150.78      123.80     93.56 o
  17   1  21      762.05      725.39    153.96 o
 -18   2  21        0.02      100.74    106.14 o
 -16   2  21        9.94      -32.93     55.20 o
 -14   2  21      221.75      248.25     76.74 o
 -12   2  21       60.96       94.25     55.86 o
 -10   2  21     1873.04     1818.94    130.82 o
  -8   2  21     1057.40     1033.98     97.54 o
  -6   2  21     2260.03     2346.93    119.71 o
  -4   2  21     4532.98     4379.51    132.85 o
  -2   2  21     2952.28     2995.07    102.46 o
   0   2  21      936.79      843.11     66.43 o
   2   2  21    12090.34    11965.67    204.64 o
   4   2  21     2284.36     2293.75    148.03 o
   6   2  21       48.39       28.47     48.36 o
   8   2  21     3000.31     3269.08    167.48 o
  10   2  21     2180.14     2264.41    161.09 o
  12   2  21     3333.63     3251.71    218.28 o
  14   2  21      106.25       77.38     81.80 o
  16   2  21      175.25      122.22     99.38 o
 -17   3  21       43.36        3.34    172.92 o
 -15   3  21      123.23      151.78     76.55 o
 -13   3  21      301.90      308.08     75.78 o
 -11   3  21       53.10       43.87     52.42 o
  -9   3  21      368.50      411.13     72.78 o
  -7   3  21      135.63      172.17     53.63 o
  -5   3  21       73.30      100.49     46.64 o
  -3   3  21      156.02      119.20     45.98 o
  -1   3  21      628.22      693.89     69.01 o
   1   3  21     1429.46     1583.61    103.61 o
   3   3  21      211.49      305.18     68.42 o
   5   3  21     1967.58     1972.11    145.01 o
   7   3  21     1232.27     1191.03    121.34 o
   9   3  21      134.68      112.09     60.08 o
  11   3  21     1459.50     1486.13    146.50 o
  13   3  21       52.84       73.40     76.01 o
  15   3  21      270.46      383.78    122.84 o
 -14   4  21       18.96       -2.95     64.70 o
 -12   4  21      616.67      631.57    106.97 o
 -10   4  21      106.13      117.05     63.05 o
  -8   4  21     2353.18     2374.44    166.15 o
  -6   4  21      742.19      727.06     94.55 o
  -4   4  21     3372.21     2501.51    463.04 o
  -2   4  21      312.35      286.09     72.38 o
   0   4  21     6225.89     6617.05    217.89 o
   2   4  21     2841.57     3032.70    193.40 o
   4   4  21       42.23       60.50     54.44 o
   6   4  21     4436.94     4316.68    190.60 o
   8   4  21      358.96      411.75     89.76 o
  10   4  21     2003.84     2177.84    176.92 o
  12   4  21      245.93      249.66     96.24 o
  14   4  21       55.89      139.34    104.20 o
 -13   5  21       29.18       31.10     73.53 o
 -11   5  21      243.22      168.91     79.59 o
  -9   5  21       32.58       26.81     60.57 o
  -7   5  21      230.89      288.27     78.17 o
  -5   5  21      743.44      867.99    118.11 o
  -3   5  21      217.14      221.06     72.60 o
  -1   5  21      523.11      406.34    111.25 o
   1   5  21      365.71      388.85    102.14 o
   3   5  21      378.96      438.45    108.63 o
   5   5  21      155.90      233.23     74.54 o
   7   5  21        3.89       50.38     65.36 o
   9   5  21      119.79      146.60     81.74 o
  11   5  21       26.12       23.89     71.14 o
  13   5  21      104.07       60.00     85.40 o
  -8   6  21      165.79      240.99     92.44 o
  -6   6  21      713.68      748.27    123.80 o
  -4   6  21       13.12       22.84     66.00 o
  -2   6  21     1306.20     1417.89    189.56 o
   0   6  21      520.20      426.15    118.34 o
   2   6  21      119.39      187.16    114.38 o
   4   6  21      992.18      912.70    187.76 o
   6   6  21       83.10       33.91    100.30 o
   8   6  21      332.77      235.23    102.09 o
  -1   7  21       20.64        7.48    103.35 o
   1   7  21       42.69      -13.31    104.50 o
 -18   0  22        0.28        3.29    103.64 o
 -16   0  22     1139.57     1426.82    193.84 o
 -14   0  22     3507.32     3666.58    266.80 o
 -12   0  22      422.48      396.48    116.83 o
 -10   0  22     6168.90     6424.06    314.96 o
  -8   0  22      591.46      611.85    123.17 o
  -6   0  22    11515.93    11685.42    310.63 o
  -4   0  22        0.25       45.86     53.20 o
  -2   0  22     2119.86     2124.23    159.82 o
   0   0  22     5125.60     5224.51    200.83 o
   2   0  22       50.39       20.66     51.11 o
   4   0  22     2984.43     2904.36    156.09 o
   6   0  22    13912.90    13445.30    309.16 o
   8   0  22      242.74      153.13    105.67 o
  10   0  22    11048.31    10868.77    512.62 o
  12   0  22     1330.69     1280.46    237.00 o
  14   0  22     3125.91     2820.84    357.60 o
  16   0  22     2278.24     2025.29    322.84 o
  18   0  22      171.85      -12.78    140.24 o
 -17   1  22       78.94       70.55     70.73 o
 -15   1  22      271.05      307.11     89.77 o
 -13   1  22     1108.33     1053.94    130.45 o
 -11   1  22      806.84      523.09    111.52 o
  -9   1  22      636.70      534.04     75.07 o
  -7   1  22      140.67      110.59     49.12 o
  -5   1  22      157.69      148.90     50.55 o
  -3   1  22     2136.60     2295.38    115.54 o
  -1   1  22      124.21      202.63     47.16 o
   1   1  22       78.71       56.02     34.01 o
   3   1  22      557.66      637.35     66.87 o
   5   1  22     1002.11      733.93    169.49 o
   7   1  22       28.25       56.10     48.71 o
   9   1  22     1229.51     1388.72    138.99 o
  11   1  22      122.97       98.66     74.84 o
  13   1  22      708.29      690.88    133.34 o
  15   1  22      815.35      959.90    162.04 o
  17   1  22       58.94      -27.82     85.30 o
 -16   2  22      197.57      194.29     78.05 o
 -14   2  22      184.55      282.38     78.38 o
 -12   2  22      933.83      893.82    104.18 o
 -10   2  22       64.63       41.09     46.74 o
  -8   2  22     1213.99     1232.53    104.98 o
  -6   2  22       57.69       48.23     39.42 o
  -4   2  22      794.66      806.17     74.59 o
  -2   2  22       34.57       50.91     35.59 o
   0   2  22       38.70       14.52     31.77 o
   2   2  22      600.67      615.29     74.95 o
   4   2  22      431.35      418.87     73.44 o
   6   2  22       79.04      -15.95     43.91 o
   8   2  22     3102.30     2985.39    168.69 o
  10   2  22      195.65      226.68     70.48 o
  12   2  22      242.43      282.70     99.40 o
  14   2  22     1029.33      863.08    157.17 o
  16   2  22       14.91       60.54     92.33 o
 -15   3  22      112.66      124.14     74.35 o
 -13   3  22      137.61       92.16     60.83 o
 -11   3  22      112.38       97.59     56.26 o
  -9   3  22     2630.28     2714.92    162.66 o
  -7   3  22      240.19      216.42     59.36 o
  -5   3  22     6508.48     6443.68    187.87 o
  -3   3  22      575.53      636.72     74.82 o
  -1   3  22     4216.38     4436.88    133.71 o
   1   3  22     4579.50     4654.40    146.67 o
   3   3  22       29.07      -21.08     44.09 o
   5   3  22      279.74      335.12     75.32 o
   7   3  22     1050.74      999.63    111.45 o
   9   3  22      298.78      275.24     77.43 o
  11   3  22      159.25      120.37     69.13 o
  13   3  22     1260.14     1309.26    163.95 o
  15   3  22      803.76      796.42    162.86 o
 -14   4  22       48.16       48.63     70.06 o
 -12   4  22       13.04       29.46     63.12 o
 -10   4  22      209.23      241.37     74.09 o
  -8   4  22      600.50      472.30     89.58 o
  -6   4  22      162.44      129.06     59.41 o
  -4   4  22     1238.48     1146.28    110.87 o
  -2   4  22      221.41      293.62     72.47 o
   0   4  22      208.18      163.21     62.18 o
   2   4  22     1307.54     1373.25    163.64 o
   4   4  22      510.29      601.81     94.28 o
   6   4  22       10.60      -10.10     50.29 o
   8   4  22      106.12      141.02     71.33 o
  10   4  22      157.78      263.04     84.23 o
  12   4  22        4.68       34.23     76.64 o
  14   4  22       44.44      -14.27     93.25 o
 -11   5  22      232.73      153.90     81.51 o
  -9   5  22       37.14       12.87     61.30 o
  -7   5  22      389.45      528.69     95.15 o
  -5   5  22      214.52      204.61     80.08 o
  -3   5  22     1588.12     1989.52    166.96 o
  -1   5  22      383.67      391.11    109.14 o
   1   5  22      627.24      588.47    124.61 o
   3   5  22     1194.53     1326.88    171.86 o
   5   5  22      534.02      555.16    126.14 o
   7   5  22      296.40      324.92     95.40 o
   9   5  22        0.72        6.80     71.36 o
  11   5  22      240.21      370.12    101.98 o
  -8   6  22      301.25      314.54     99.82 o
  -6   6  22       78.41      113.29     79.75 o
  -4   6  22       45.36       87.60     70.71 o
  -2   6  22       18.81       16.30     80.98 o
   0   6  22      816.46      736.37    146.64 o
   2   6  22      863.64      757.87    172.18 o
   4   6  22       19.66       22.79     97.33 o
   6   6  22        0.37       44.08     97.31 o
   8   6  22      828.41      729.89    185.91 o
 -17   1  23        3.38      -42.08     62.61 o
 -15   1  23       11.43      -54.97     54.97 o
 -13   1  23        5.20      -13.71     55.46 o
 -11   1  23       80.39       95.68     50.63 o
  -9   1  23       35.36       39.59     46.29 o
  -7   1  23       12.04       23.96     42.44 o
  -5   1  23     2699.55     2791.34    142.36 o
  -3   1  23      462.44      432.62     60.84 o
  -1   1  23      721.32      778.09     74.64 o
   1   1  23       51.34       66.72     35.07 o
   3   1  23      349.66      489.30     62.70 o
   5   1  23       89.00       74.33     41.55 o
   7   1  23        1.67        4.65     44.42 o
   9   1  23      276.42      279.09     90.47 o
  11   1  23        0.23       15.37     68.63 o
  13   1  23      113.26      141.93     85.91 o
  15   1  23      662.77      893.02    161.68 o
  17   1  23      378.13      213.03    107.24 o
 -16   2  23      337.02      265.67     96.86 o
 -14   2  23      280.43      176.16     71.28 o
 -12   2  23      348.52      279.54     69.05 o
 -10   2  23      440.75      460.19     76.99 o
  -8   2  23       50.45       29.85     41.92 o
  -6   2  23      490.40      445.61     64.47 o
  -4   2  23        2.11      -21.07     35.99 o
  -2   2  23      137.57      210.77     45.94 o
   0   2  23     2183.21     1925.57    204.34 o
   2   2  23      499.18      429.13     69.30 o
   4   2  23      472.24      665.92     92.08 o
   6   2  23      200.88      218.30     65.13 o
   8   2  23      439.55      454.00     81.91 o
  10   2  23      937.24     1202.73    142.14 o
  12   2  23      873.44      885.00    151.47 o
  14   2  23       51.92       74.07     86.03 o
  16   2  23       29.17       54.11     88.79 o
 -15   3  23       48.23       63.10     70.49 o
 -13   3  23       14.18        1.06     55.56 o
 -11   3  23      166.71      237.82     69.10 o
  -9   3  23      498.98      435.18     79.38 o
  -7   3  23     1443.95     1437.53    117.21 o
  -5   3  23      510.16      521.26     75.00 o
  -3   3  23     1239.08     1167.68     97.74 o
  -1   3  23     2034.36     2056.24    134.42 o
   1   3  23     1653.68     1777.91    123.81 o
   3   3  23      144.86      104.81     54.78 o
   5   3  23      449.90      427.93     81.02 o
   7   3  23       77.17       81.94     58.45 o
   9   3  23       84.60       64.80     60.30 o
  11   3  23       13.30       28.89     61.92 o
  13   3  23       31.14       54.36     84.56 o
  15   3  23       13.21       29.99     89.21 o
 -14   4  23      332.32      249.02     89.16 o
 -12   4  23      303.99      231.81     81.95 o
 -10   4  23       20.23      -15.38     50.71 o
  -8   4  23      368.70      371.26     77.02 o
  -6   4  23        1.36      -43.63     43.63 o
  -4   4  23        5.38        0.79     44.53 o
  -2   4  23     1256.89     1552.02    140.64 o
   0   4  23      464.12      429.48    112.49 o
   2   4  23     3622.72     4159.63    236.49 o
   4   4  23       20.21       21.60     57.84 o
   6   4  23     1226.61     1431.15    140.63 o
   8   4  23      890.09      849.46    117.26 o
  10   4  23      113.70      124.45     72.44 o
  12   4  23     1247.36     1218.34    147.77 o
  14   4  23        0.01       78.95    103.47 o
 -11   5  23       84.54      142.32     78.22 o
  -9   5  23       71.56       61.18     66.41 o
  -7   5  23        6.99        9.76     59.40 o
  -5   5  23      931.02      938.81    128.03 o
  -3   5  23      177.51      263.96     77.89 o
  -1   5  23        1.04       -6.07     65.42 o
   1   5  23      177.83      177.08     87.36 o
   3   5  23      790.77      774.21    143.65 o
   5   5  23      519.16      474.58    121.34 o
   7   5  23       34.30       86.31     66.57 o
   9   5  23      554.85      380.40    106.03 o
  11   5  23      128.52       95.07     89.47 o
  -8   6  23      154.13      135.69     88.90 o
  -6   6  23        5.37        9.01     70.24 o
  -4   6  23      550.19      646.01    150.51 o
  -2   6  23       12.30      -78.27     78.27 o
   0   6  23      202.21      240.05    104.50 o
   2   6  23      421.29      415.97    145.33 o
   4   6  23       18.76      -38.15     92.65 o
   6   6  23      176.54      150.16    114.99 o
   8   6  23      379.10      491.30    164.28 o
 -16   0  24      446.58      472.40    132.78 o
 -14   0  24       41.33      200.92    110.31 o
 -12   0  24     1691.09     2055.49    235.82 o
 -10   0  24     1339.05     1210.37    176.81 o
  -8   0  24     4193.63     4668.18    269.98 o
  -6   0  24    11356.24    11121.19    316.33 o
  -4   0  24     1076.09     1061.18    127.07 o
  -2   0  24     4991.63     4731.45    204.48 o
   0   0  24    11909.07    11642.50    468.98 o
   2   0  24        2.00      -11.73     48.79 o
   4   0  24    18538.24    17716.09    370.38 o
   6   0  24        2.69       60.64     68.84 o
   8   0  24      982.21     1008.41    201.77 o
  10   0  24     1013.18      832.80    193.71 o
  12   0  24      726.20      682.19    186.73 o
  14   0  24      230.06      217.47    144.66 o
  16   0  24      658.16      599.31    205.47 o
 -17   1  24       68.07       48.00     72.24 o
 -15   1  24     1214.16     1364.95    157.60 o
 -13   1  24      293.75      273.64     83.33 o
 -11   1  24     1812.59     1426.32    141.95 o
  -9   1  24     1681.32     1667.42    129.97 o
  -7   1  24      301.17      280.13     72.20 o
  -5   1  24    10555.67    10542.04    240.61 o
  -3   1  24        0.24       12.59     36.68 o
  -1   1  24     2789.62     2898.15    121.68 o
   1   1  24      615.55      489.08    103.25 o
   3   1  24       57.38       48.32     44.41 o
   5   1  24     1249.72      755.78    237.16 o
   7   1  24      414.70      354.11     73.54 o
   9   1  24      193.36      278.60     89.55 o
  11   1  24      279.52      325.52    100.58 o
  13   1  24      266.17      251.46    101.62 o
  15   1  24       65.44       98.45     88.05 o
  17   1  24      246.38      222.70    119.05 o
 -16   2  24      579.22      657.66    127.24 o
 -14   2  24      516.08      532.42    106.66 o
 -12   2  24      421.50      435.90     88.29 o
 -10   2  24     1279.61     1231.18    114.39 o
  -8   2  24      841.72      961.97     99.42 o
  -6   2  24     6494.50     6468.47    185.16 o
  -4   2  24     1266.07     1156.86     96.80 o
  -2   2  24     1740.97     1673.38    106.12 o
   0   2  24      304.98      184.33     43.52 o
   2   2  24     9515.65     9244.79    219.31 o
   4   2  24       19.16       63.36     50.39 o
   6   2  24      962.15      914.66    105.33 o
   8   2  24       67.92       79.28     55.93 o
  10   2  24        6.60      -30.80     56.92 o
  12   2  24      178.39      162.67     91.55 o
  14   2  24      304.66      384.28    121.10 o
  16   2  24       55.31       23.32     96.89 o
 -15   3  24        5.88       18.44     66.46 o
 -13   3  24     1067.93      989.25    119.84 o
 -11   3  24       62.96      114.13     59.65 o
  -9   3  24      283.73      262.93     66.83 o
  -7   3  24      197.45      225.56     62.55 o
  -5   3  24        0.17        6.34     41.05 o
  -3   3  24     9934.71    10206.01    229.77 o
  -1   3  24     1174.89     1151.08    105.64 o
   1   3  24        9.49       54.23     44.96 o
   3   3  24     2251.48     2159.12    155.68 o
   5   3  24      594.26      594.24     94.62 o
   7   3  24      996.31     1024.74    118.50 o
   9   3  24        0.83      -14.26     55.36 o
  11   3  24       35.42      -19.29     67.06 o
  13   3  24       30.16       41.16     88.96 o
  15   3  24      673.01      573.62    149.79 o
 -14   4  24      125.49       59.27     76.78 o
 -12   4  24      163.78      150.95     77.95 o
 -10   4  24       43.18       24.44     56.13 o
  -8   4  24      140.98       81.82     58.59 o
  -6   4  24      187.58      168.68     60.13 o
  -4   4  24       41.43       46.98     57.61 o
  -2   4  24     1562.69     1645.01    146.69 o
   0   4  24      786.55      795.45    135.22 o
   2   4  24      274.09      194.58     85.94 o
   4   4  24     1054.57     1035.88    133.87 o
   6   4  24       23.26      -20.20     56.02 o
   8   4  24       32.99      -12.02     60.76 o
  10   4  24      197.59      197.10     78.87 o
  12   4  24      398.69      540.85    113.46 o
  14   4  24       11.53      103.37    152.91 o
 -11   5  24       14.39      -10.99     68.92 o
  -9   5  24       44.10       24.31     65.75 o
  -7   5  24        0.62      -17.60     64.34 o
  -5   5  24      400.49      324.40     89.10 o
  -3   5  24       25.20       27.33     61.01 o
  -1   5  24     2913.49     2791.89    250.21 o
   1   5  24       91.89       97.68     84.86 o
   3   5  24     3191.59     3006.69    256.76 o
   5   5  24      367.04      356.75    111.14 o
   7   5  24     1855.50     2101.98    181.68 o
   9   5  24      564.99      533.24    119.52 o
  11   5  24      106.66      151.68     93.17 o
  -6   6  24      190.99      131.70     85.53 o
  -4   6  24      559.81      691.76    154.94 o
  -2   6  24      281.80      295.70    116.16 o
   0   6  24      319.25      247.57    110.72 o
   2   6  24      547.86      848.02    190.10 o
   4   6  24        3.99      -35.16     88.05 o
   6   6  24      139.12       97.29    115.22 o
 -17   1  25       16.41      -56.67     62.41 o
 -15   1  25      227.26      206.36     84.98 o
 -13   1  25        0.46        1.08     55.09 o
 -11   1  25      316.79      181.73     62.93 o
  -9   1  25      108.55      169.33     61.63 o
  -7   1  25       30.61       48.30     48.09 o
  -5   1  25      605.41      623.80     83.26 o
  -3   1  25     3444.53     3551.02    134.98 o
  -1   1  25      417.75      399.55     62.03 o
   1   1  25     2728.74     2098.92    328.69 o
   3   1  25       17.99       11.41     42.47 o
   5   1  25      463.32      254.12     67.34 o
   7   1  25      125.83       91.69     53.16 o
   9   1  25      409.80      294.46     99.45 o
  11   1  25      231.95      318.03    104.17 o
  13   1  25      659.98      537.42    128.55 o
  15   1  25       16.00      -20.32     78.01 o
 -16   2  25       45.24       66.22     76.15 o
 -14   2  25      492.67      518.15    110.77 o
 -12   2  25      146.65      123.21     68.07 o
 -10   2  25      175.67      135.14     63.68 o
  -8   2  25     1000.36      919.46    105.96 o
  -6   2  25        0.62       -6.13     40.19 o
  -4   2  25      371.97      305.84     60.41 o
  -2   2  25      196.79      113.48     46.68 o
   0   2  25      837.96      614.84     89.23 o
   2   2  25     3469.88     3593.20    146.81 o
   4   2  25      244.71      298.93     71.90 o
   6   2  25     2302.14     2437.73    166.48 o
   8   2  25       10.09       29.84     50.39 o
  10   2  25        0.12       -7.84     63.25 o
  12   2  25     2171.29     2442.96    238.65 o
  14   2  25       14.29       45.44     86.35 o
  16   2  25       13.78       -9.84     92.44 o
 -15   3  25        2.43       25.20     69.81 o
 -13   3  25      375.01      386.40     87.21 o
 -11   3  25      131.27       69.67     56.17 o
  -9   3  25       12.40      -21.40     43.80 o
  -7   3  25      227.46      144.36     55.70 o
  -5   3  25      828.07      827.39     91.94 o
  -3   3  25       10.77       -3.16     40.11 o
  -1   3  25      156.94      106.84     64.99 o
   1   3  25       62.18      124.06     65.63 o
   3   3  25     1273.18     1286.15    124.46 o
   5   3  25      213.13      230.29     71.48 o
   7   3  25       13.93       31.66     56.78 o
   9   3  25      183.03      126.66     67.29 o
  11   3  25      107.02       80.03     77.18 o
  13   3  25        0.27        2.66     84.91 o
  15   3  25        0.02      -73.94     92.34 o
 -12   4  25      268.87      180.28     76.37 o
 -10   4  25       66.69       30.74     55.99 o
  -8   4  25        1.53      -36.00     45.64 o
  -6   4  25       36.08        2.22     50.84 o
  -4   4  25       29.28       41.09     57.02 o
  -2   4  25       27.75       29.10     57.29 o
   0   4  25     1555.21     1564.65    184.30 o
   2   4  25        0.11      -12.07     64.10 o
   4   4  25     2102.73     2237.84    190.92 o
   6   4  25       33.30       16.20     59.30 o
   8   4  25     3020.31     3160.58    213.99 o
  10   4  25      622.11      731.99    119.51 o
  12   4  25      159.15      156.58     93.97 o
 -11   5  25      143.90      121.19     81.56 o
  -9   5  25      539.68      570.09    107.22 o
  -7   5  25       15.34        4.61     65.22 o
  -5   5  25        2.25      -47.45     54.68 o
  -3   5  25      446.01      323.54     96.19 o
  -1   5  25      160.60      161.45     92.27 o
   1   5  25      561.13      304.94    104.94 o
   3   5  25      134.90       99.00     87.03 o
   5   5  25       54.76       63.33     83.38 o
   7   5  25       29.58       74.27     74.66 o
   9   5  25       13.82       -1.11     75.14 o
  -6   6  25       59.34      109.77     83.40 o
  -4   6  25       17.57       15.81     89.78 o
  -2   6  25      214.88      223.82    107.02 o
   0   6  25      140.44       98.74     95.68 o
   2   6  25      229.58      230.46    127.44 o
   4   6  25       13.79       81.85    103.05 o
   6   6  25        0.07       45.05    103.48 o
 -16   0  26      176.51      214.82    132.39 o
 -14   0  26       88.23      132.31    106.09 o
 -12   0  26      554.34      500.17    137.18 o
 -10   0  26       99.11       11.75     76.38 o
  -8   0  26     1325.71     1266.89    181.15 o
  -6   0  26      782.03      786.16    139.76 o
  -4   0  26    17642.01    17676.96    469.39 o
  -2   0  26      255.28      297.96     85.15 o
   0   0  26     9554.67     9166.94    332.54 o
   2   0  26    19612.57    18597.03    399.55 o
   4   0  26      359.21      288.96     81.98 o
   6   0  26    22578.21    22282.76    709.11 o
   8   0  26      238.55      276.49    136.49 o
  10   0  26     3575.89     3251.05    370.75 o
  12   0  26     1237.35     1281.50    253.79 o
  14   0  26        0.06       18.15    123.33 o
  16   0  26       64.55       55.05    136.69 o
 -15   1  26       23.34      -22.26     67.24 o
 -13   1  26      263.91      292.25     86.92 o
 -11   1  26       20.87       20.10     49.58 o
  -9   1  26     1549.50     1739.13    149.19 o
  -7   1  26       73.55       72.05     49.08 o
  -5   1  26      606.01      599.90     84.18 o
  -3   1  26     7544.84     7610.32    190.41 o
  -1   1  26       39.78        6.96     39.14 o
   1   1  26     1391.80     1056.24    169.76 o
   3   1  26     1727.96     1619.77    119.42 o
   5   1  26        9.68       38.50     41.73 o
   7   1  26      783.35      737.29    108.22 o
   9   1  26      108.10       69.80     77.42 o
  11   1  26      387.70      390.10    114.10 o
  13   1  26      310.43      262.51    104.89 o
  15   1  26        0.09       20.77     89.53 o
 -16   2  26      109.26       59.76     80.10 o
 -14   2  26       96.46       17.53     67.50 o
 -12   2  26       78.86       86.16     67.02 o
 -10   2  26      653.23      559.85     91.29 o
  -8   2  26        6.45       21.04     49.85 o
  -6   2  26     1184.62     1273.88    117.38 o
  -4   2  26      708.98      811.03     86.51 o
  -2   2  26     1305.56     1264.73    102.11 o
   0   2  26     1449.02     1081.45    181.72 o
   2   2  26        0.13       -0.63     43.18 o
   4   2  26     3988.62     3782.77    180.26 o
   6   2  26       13.48       34.70     54.20 o
   8   2  26      511.49      439.84    102.54 o
  10   2  26       46.99        6.63     75.51 o
  12   2  26        5.60       20.37     80.47 o
  14   2  26       48.25      -35.99     86.63 o
 -13   3  26      308.17      269.14     85.40 o
 -11   3  26      542.88      588.89     94.82 o
  -9   3  26      214.73      269.31     71.75 o
  -7   3  26      499.55      539.06     82.06 o
  -5   3  26       13.10       -3.10     44.91 o
  -3   3  26      277.40      224.39     57.68 o
  -1   3  26     2158.79     2210.56    206.72 o
   1   3  26      604.94      471.20     92.73 o
   3   3  26       28.98       63.60     55.67 o
   5   3  26      257.05      183.95     67.54 o
   7   3  26      779.41      755.57    109.76 o
   9   3  26      210.37      197.75     78.47 o
  11   3  26     3849.80     4177.24    294.36 o
  13   3  26      470.09      362.23    124.45 o
 -12   4  26      567.34      512.96     99.96 o
 -10   4  26       35.15       92.89     66.51 o
  -8   4  26      589.29      602.25     94.02 o
  -6   4  26      385.67      424.85     79.24 o
  -4   4  26       32.74       36.42     58.19 o
  -2   4  26      546.79      528.22     96.40 o
   0   4  26       65.21       30.41     74.68 o
   2   4  26      227.06      262.15     94.99 o
   4   4  26      393.71      365.56    105.62 o
   6   4  26      450.88      524.32     99.38 o
   8   4  26       20.32       28.97     65.07 o
  10   4  26       85.30       98.18     77.27 o
  12   4  26      515.40      579.09    134.17 o
  -9   5  26      111.02       60.49     72.71 o
  -7   5  26      109.89       70.90     74.54 o
  -5   5  26        2.10       28.98     67.73 o
  -3   5  26       19.04       51.82     80.39 o
  -1   5  26        6.58      -13.51     72.68 o
   1   5  26        0.29      -12.91     69.42 o
   3   5  26       20.84       43.08     80.95 o
   5   5  26      698.99      868.85    159.58 o
   7   5  26        1.31        3.02     85.68 o
   9   5  26      580.67      634.63    132.65 o
  -4   6  26      157.48      196.90    110.90 o
  -2   6  26      175.06      164.60    104.43 o
   0   6  26      324.65      402.86    130.57 o
   2   6  26       92.88      172.53    119.89 o
   4   6  26     1484.03     1304.55    227.61 o
 -15   1  27       22.62       62.04     75.86 o
 -13   1  27       51.65       38.64     67.63 o
 -11   1  27       19.14       32.26     59.05 o
  -9   1  27     1211.60     1369.03    136.86 o
  -7   1  27     1218.98     1259.25    114.75 o
  -5   1  27      297.32      298.73     64.91 o
  -3   1  27      120.68      104.47     50.42 o
  -1   1  27      362.39      359.82     62.24 o
   1   1  27        0.45      -19.33     36.36 o
   3   1  27     1499.34     1648.03    123.11 o
   5   1  27      238.78      192.94     53.31 o
   7   1  27      243.80      190.43     84.03 o
   9   1  27      326.28      269.41     97.22 o
  11   1  27     1107.80     1266.73    176.51 o
  13   1  27      538.95      471.95    125.83 o
  15   1  27      273.78      174.73    109.83 o
 -14   2  27      163.92       69.19     74.36 o
 -12   2  27       78.16       77.24     69.55 o
 -10   2  27      192.93      149.57     67.43 o
  -8   2  27        8.09       17.88     49.44 o
  -6   2  27       27.12       33.93     47.58 o
  -4   2  27      482.80      575.31     78.10 o
  -2   2  27     1577.35     1682.76    127.42 o
   0   2  27       89.83       47.46     44.53 o
   2   2  27      150.55      152.69     61.57 o
   4   2  27      616.55      692.29     95.97 o
   6   2  27      277.17      305.91     77.71 o
   8   2  27     7487.47     5199.13   1156.14 o
  10   2  27      373.26      393.76    115.12 o
  12   2  27      150.85      157.83     92.01 o
  14   2  27     1612.45     1703.93    220.69 o
 -13   3  27      178.25      179.08     80.20 o
 -11   3  27      997.71     1002.41    116.91 o
  -9   3  27      166.82      101.60     60.18 o
  -7   3  27      453.23      495.94     84.10 o
  -5   3  27      450.82      504.26     78.84 o
  -3   3  27      438.36      379.88     94.98 o
  -1   3  27      319.25      213.20     73.44 o
   1   3  27        2.86       -2.50     55.24 o
   3   3  27        0.02      -14.12     49.31 o
   5   3  27     1372.52     1430.71    141.50 o
   7   3  27      268.23      219.07     75.98 o
   9   3  27     1832.54     1957.93    169.03 o
  11   3  27        0.08       18.22     86.24 o
  13   3  27        3.24        7.80     90.37 o
 -12   4  27        9.69       45.00     69.56 o
 -10   4  27       85.69       69.99     65.27 o
  -8   4  27        0.01       28.98     55.64 o
  -6   4  27      609.39      846.80    123.17 o
  -4   4  27      196.98      196.30     74.25 o
  -2   4  27      290.26      342.50     85.14 o
   0   4  27       82.33       87.56     77.35 o
   2   4  27      118.50      140.85     85.32 o
   4   4  27       15.95       10.73     72.05 o
   6   4  27      859.60     1056.82    145.14 o
   8   4  27        0.64       -9.86     64.73 o
  10   4  27      364.99      392.48    101.31 o
  12   4  27      486.25      598.82    138.12 o
  -9   5  27       10.23        5.63     71.39 o
  -7   5  27      618.26      623.42    119.81 o
  -5   5  27       85.88       37.17     68.64 o
  -3   5  27       45.29       49.85     82.81 o
  -1   5  27      426.92      587.70    133.73 o
   1   5  27       37.26        2.94     81.85 o
   3   5  27        9.14       52.28     82.33 o
   5   5  27      253.82      205.56    103.44 o
   7   5  27        0.19       40.71     87.18 o
   9   5  27       18.85       24.99     80.50 o
  -2   6  27       11.01       -1.67     96.13 o
   0   6  27      603.85      571.13    144.91 o
   2   6  27       76.98       54.97     95.32 o
 -14   0  28      222.39      309.84    129.86 o
 -12   0  28      707.23      757.81    162.50 o
 -10   0  28       24.92       50.89     79.90 o
  -8   0  28       90.12      124.67     87.12 o
  -6   0  28      150.41      155.36     86.17 o
  -4   0  28      357.59      449.03     95.96 o
  -2   0  28       22.72       24.47     59.09 o
   0   0  28       21.32       20.27     57.60 o
   2   0  28      961.17     1209.74    140.53 o
   4   0  28     5566.07     5858.94    290.78 o
   6   0  28       42.84        7.90     89.54 o
   8   0  28      820.80     1028.82    215.44 o
  10   0  28      228.43      265.98    137.65 o
  12   0  28      399.44      413.13    174.01 o
  14   0  28     1155.21     1354.05    272.48 o
 -15   1  28      620.83      585.60    119.31 o
 -13   1  28      153.10       89.71     73.92 o
 -11   1  28      414.88      410.80     92.59 o
  -9   1  28      940.57      858.69    112.39 o
  -7   1  28      174.41      174.66     62.42 o
  -5   1  28      476.92      433.04     77.01 o
  -3   1  28     1147.46     1204.00    109.97 o
  -1   1  28       37.53       52.26     43.73 o
   1   1  28      121.87      133.80     49.15 o
   3   1  28      301.14      423.24     73.29 o
   5   1  28     1176.19      905.60    228.42 o
   7   1  28      238.66      194.51     88.27 o
   9   1  28        0.21      -14.53     70.37 o
  11   1  28      126.42      208.12    100.10 o
  13   1  28      104.78       80.15     90.56 o
  15   1  28      223.72      147.58    112.29 o
 -14   2  28        4.66      -19.46     68.47 o
 -12   2  28      116.08      120.68     73.72 o
 -10   2  28      134.83       61.81     64.18 o
  -8   2  28      324.86      355.23     79.91 o
  -6   2  28      119.95       90.55     56.32 o
  -4   2  28     1033.14     1178.72    105.27 o
  -2   2  28      603.53      626.36     86.21 o
   0   2  28      940.27      597.76    194.18 o
   2   2  28      949.82     1068.66    115.00 o
   4   2  28      380.49      355.90     80.67 o
   6   2  28      561.79      483.75     89.65 o
   8   2  28       59.15       54.57     71.27 o
  10   2  28      265.89      206.58     99.25 o
  12   2  28      460.08      479.94    129.62 o
  14   2  28      161.80      111.90    103.35 o
 -13   3  28        0.01      -18.00     68.74 o
 -11   3  28        6.68      -15.65     54.92 o
  -9   3  28       14.22       12.54     53.03 o
  -7   3  28      833.37      992.70    109.65 o
  -5   3  28      713.99      787.49    103.15 o
  -3   3  28     1133.97      989.82    133.38 o
  -1   3  28      265.49      122.83     61.99 o
   1   3  28       29.21       29.58     58.59 o
   3   3  28      335.60      315.84     81.56 o
   5   3  28      788.52      646.25    104.46 o
   7   3  28     1085.30     1176.32    134.33 o
   9   3  28      456.32      497.64    101.29 o
  11   3  28      238.91      285.58    113.52 o
  13   3  28     1549.24     1888.50    233.53 o
 -10   4  28      496.90      424.32     93.44 o
  -8   4  28      292.11      224.31     75.15 o
  -6   4  28     1057.22     1111.61    138.24 o
  -4   4  28     1383.42     1323.47    147.74 o
  -2   4  28       85.47       -0.75     71.67 o
   0   4  28      799.56      760.65    143.59 o
   2   4  28       69.21       -9.47     73.54 o
   4   4  28        0.42       19.57     77.19 o
   6   4  28       98.86       76.40     77.40 o
   8   4  28      683.25      701.54    119.07 o
  10   4  28        0.54       10.29     73.75 o
  -7   5  28        5.37       16.40     73.61 o
  -5   5  28      383.52      415.63    101.76 o
  -3   5  28        4.89        9.29     84.42 o
  -1   5  28      361.89      382.36    120.39 o
   1   5  28       59.86      100.52     93.48 o
   3   5  28      407.44      395.87    122.34 o
   5   5  28        2.11       56.57     89.16 o
   7   5  28       56.53       85.39     98.02 o
 -15   1  29       53.22       32.81     74.94 o
 -13   1  29       80.22       89.98     73.38 o
 -11   1  29      386.81      430.85     96.22 o
  -9   1  29        3.99       32.43     57.03 o
  -7   1  29     2240.02     2228.82    169.62 o
  -5   1  29        0.70      -10.54     45.79 o
  -3   1  29     1822.09     1813.88    135.15 o
  -1   1  29       36.35        4.10     42.98 o
   1   1  29      499.92      325.81     90.03 o
   3   1  29      137.97      161.15     64.18 o
   5   1  29       45.56       51.35     50.66 o
   7   1  29       95.51       94.30     76.55 o
   9   1  29      156.07      224.96     97.41 o
  11   1  29       11.61       -9.23     77.78 o
  13   1  29     1147.08     1258.90    193.25 o
  15   1  29      195.30      250.15    121.02 o
 -14   2  29       81.33       88.69     80.07 o
 -12   2  29        0.56      -12.98     64.62 o
 -10   2  29       27.59      -28.06     55.17 o
  -8   2  29        5.45      -12.90     51.78 o
  -6   2  29      104.04       54.06     53.68 o
  -4   2  29       38.21       33.95     44.45 o
  -2   2  29     3207.27     3311.33    181.33 o
   0   2  29       44.95       48.53     51.04 o
   2   2  29     1993.66     2149.11    162.19 o
   4   2  29       60.35       32.67     55.12 o
   6   2  29       11.80       -4.26     52.36 o
   8   2  29     2439.52     2588.95    239.13 o
  10   2  29      494.80      430.74    122.18 o
  12   2  29        5.37       70.18     89.34 o
  14   2  29      159.35       34.92     90.65 o
 -13   3  29       17.58      -13.74     70.42 o
 -11   3  29      465.90      381.51     93.25 o
  -9   3  29     1120.63     1043.24    126.13 o
  -7   3  29      462.08      426.31     86.12 o
  -5   3  29      778.14      805.72    104.35 o
  -3   3  29      403.18      381.71     97.16 o
  -1   3  29     1770.70     1052.49    422.04 o
   1   3  29        5.14      -12.37     52.49 o
   3   3  29      196.03      223.12     80.89 o
   5   3  29      202.74      191.67     76.22 o
   7   3  29       34.56       42.72     65.56 o
   9   3  29       21.24       19.28     68.97 o
  11   3  29      690.29      779.85    156.68 o
  13   3  29       95.76      140.65    115.01 o
 -10   4  29       20.31        1.55     62.28 o
  -8   4  29       41.37       58.90     61.20 o
  -6   4  29       44.95       -8.98     64.86 o
  -4   4  29     1816.67     1843.63    171.83 o
  -2   4  29        5.41       52.75     81.10 o
   0   4  29     1947.74     1960.47    216.61 o
   2   4  29        2.39       39.02     76.94 o
   4   4  29      842.12      882.35    155.15 o
   6   4  29     1289.55     1259.10    179.88 o
   8   4  29      188.64      191.24     86.26 o
  10   4  29      271.81      342.10    115.61 o
  -7   5  29        5.31      -12.18     73.41 o
  -5   5  29      667.59      808.59    146.82 o
  -3   5  29      216.83      315.09    113.09 o
  -1   5  29      317.62      337.89    119.72 o
   1   5  29      944.42     1011.85    176.42 o
   3   5  29      273.37      181.74    104.74 o
   5   5  29        0.87       34.07     88.79 o
   7   5  29      502.77      542.02    145.23 o
 -14   0  30       85.13       22.47    127.77 o
 -12   0  30       33.43       87.01     96.85 o
 -10   0  30       33.65       28.76     85.85 o
  -8   0  30      890.04      898.03    168.73 o
  -6   0  30       82.28       34.27     78.63 o
  -4   0  30      310.01      222.01     95.45 o
  -2   0  30     6017.12     6343.20    266.39 o
   0   0  30     3614.15     3569.12    210.05 o
   2   0  30     2982.17     3401.58    211.57 o
   4   0  30      223.39      222.16    124.62 o
   6   0  30       95.38      102.53    107.61 o
   8   0  30       11.61       -4.31     93.49 o
  10   0  30     1427.36     1493.86    277.67 o
  12   0  30      557.73      362.95    183.48 o
  14   0  30        8.44      131.55    142.01 o
 -13   1  30      383.67      392.42     98.89 o
 -11   1  30      313.39      274.48     87.68 o
  -9   1  30      138.95       66.35     61.25 o
  -7   1  30     1741.27     1609.20    148.80 o
  -5   1  30        6.34        4.65     48.18 o
  -3   1  30       17.01       31.07     48.10 o
  -1   1  30        0.90       -2.55     43.49 o
   1   1  30      145.07      105.59     53.67 o
   3   1  30      582.29      681.58    100.92 o
   5   1  30      250.50      124.94     59.67 o
   7   1  30     1909.12     2316.74    222.60 o
   9   1  30      335.24      240.32    103.34 o
  11   1  30      152.33      259.94    107.02 o
  13   1  30      944.79      850.25    169.32 o
 -12   2  30      116.00       69.26     72.99 o
 -10   2  30      120.32       58.36     65.30 o
  -8   2  30       79.04      127.25     65.27 o
  -6   2  30       98.45       83.99     57.09 o
  -4   2  30      204.93      214.25     58.23 o
  -2   2  30     1765.02     1744.16    150.12 o
   0   2  30      407.03      277.91     75.17 o
   2   2  30     1798.48     2023.96    160.98 o
   4   2  30      157.40      126.85     65.55 o
   6   2  30      405.83      423.12     90.19 o
   8   2  30      949.36      934.70    157.29 o
  10   2  30        0.89      -29.47     78.84 o
  12   2  30     1025.45      843.72    166.79 o
 -11   3  30      151.58      259.05     92.98 o
  -9   3  30      239.63      233.55     78.80 o
  -7   3  30      547.31      458.79     90.20 o
  -5   3  30     2545.63     2545.38    214.80 o
  -3   3  30      147.01      221.88     86.39 o
  -1   3  30        0.56       20.60     71.81 o
   1   3  30       11.47       44.14     68.94 o
   3   3  30       28.35        6.86     64.36 o
   5   3  30      309.96      349.11     89.50 o
   7   3  30      651.80      499.10    101.80 o
   9   3  30     1002.74     1206.64    185.34 o
  11   3  30        6.89       28.69     89.75 o
 -10   4  30      107.18       47.06     70.55 o
  -8   4  30      627.99      582.90    118.22 o
  -6   4  30       29.85        2.56     66.78 o
  -4   4  30     1015.81     1108.16    153.15 o
  -2   4  30      700.19      784.43    150.42 o
   0   4  30       11.81       26.33     79.10 o
   2   4  30      786.55      995.99    163.16 o
   4   4  30       90.21      128.07     96.07 o
   6   4  30        7.27       29.61     83.57 o
   8   4  30      245.02      257.74    102.26 o
  10   4  30      166.04      151.42    100.34 o
  -5   5  30      186.21      147.52    104.77 o
  -3   5  30      187.22      222.81    107.13 o
  -1   5  30       10.03      -28.81     79.61 o
   1   5  30      242.46      186.11    107.61 o
   3   5  30       11.94       62.97     94.68 o
   5   5  30       19.01       19.15     92.10 o
 -13   1  31        0.09      -11.74     69.37 o
 -11   1  31      425.71      339.30     92.22 o
  -9   1  31      148.44      101.70     75.40 o
  -7   1  31      315.22      287.84     79.56 o
  -5   1  31      800.87      825.92    100.79 o
  -3   1  31      642.18      630.77     92.07 o
  -1   1  31     1545.47     1705.13    133.58 o
   1   1  31      586.12      627.19    102.40 o
   3   1  31      881.24      879.46    111.87 o
   5   1  31      141.06      128.94     64.48 o
   7   1  31     1935.04     1907.21    209.18 o
   9   1  31      823.90      826.36    155.93 o
  11   1  31      366.31      283.52    110.63 o
  13   1  31      125.87      125.10    106.82 o
 -12   2  31        3.15       35.25     70.70 o
 -10   2  31        0.95      -19.33     59.78 o
  -8   2  31       15.60       40.80     56.62 o
  -6   2  31      477.73      402.80     83.18 o
  -4   2  31       39.95       53.73     53.49 o
  -2   2  31       49.05       33.19     57.93 o
   0   2  31      783.58      536.95    142.20 o
   2   2  31       42.49        6.15     54.52 o
   4   2  31     4312.91     4426.54    204.59 o
   6   2  31      651.91      461.65     95.31 o
   8   2  31      143.89      189.73     99.79 o
  10   2  31      768.89      782.84    154.90 o
  12   2  31     1013.87     1167.00    192.39 o
 -11   3  31      258.77      261.89     92.11 o
  -9   3  31       84.97       88.90     70.30 o
  -7   3  31      496.10      682.79    106.47 o
  -5   3  31     1890.49     1920.02    192.24 o
  -3   3  31     1072.86      973.20    139.79 o
  -1   3  31     1650.41     1596.31    194.05 o
   1   3  31     2018.35     2256.08    226.12 o
   3   3  31     1264.03     1278.26    156.58 o
   5   3  31     1784.67     1867.43    167.58 o
   7   3  31      351.53      350.99     94.04 o
   9   3  31      532.11      593.29    142.47 o
  11   3  31        1.91       28.69     96.45 o
  -8   4  31       14.63      -50.63     65.10 o
  -6   4  31        3.57      -60.05     71.31 o
  -4   4  31       42.85       39.04     73.10 o
  -2   4  31      266.06      258.85    106.00 o
   0   4  31        5.91      -33.23     74.07 o
   2   4  31     1141.78     1187.50    179.41 o
   4   4  31       51.96       51.64     90.46 o
   6   4  31      570.39      712.31    146.96 o
   8   4  31      579.56      563.26    127.55 o
  -5   5  31       77.98      121.53    110.81 o
  -3   5  31      525.44      586.53    148.80 o
  -1   5  31      134.45      241.01    114.59 o
   1   5  31      148.98      132.14    103.04 o
   3   5  31      243.83      235.46    113.72 o
 -12   0  32       34.57      129.70    104.19 o
 -10   0  32       12.15      -33.75     84.08 o
  -8   0  32      712.50      803.19    165.37 o
  -6   0  32      368.17      398.40    123.52 o
  -4   0  32      450.00      406.04    123.77 o
  -2   0  32      170.07      159.18     79.95 o
   0   0  32     5286.78     5356.57    255.02 o
   2   0  32     3909.62     4241.45    271.25 o
   4   0  32      594.81      677.97    188.72 o
   6   0  32      310.98      221.22    129.62 o
   8   0  32      105.50       46.15    115.49 o
  10   0  32      620.57      670.09    347.09 o
  12   0  32      960.45      995.83    254.17 o
 -13   1  32        2.15       24.22     74.72 o
 -11   1  32      457.52      501.38    109.49 o
  -9   1  32      379.86      352.35     99.38 o
  -7   1  32      250.65      251.46     76.01 o
  -5   1  32      631.62      694.69     97.60 o
  -3   1  32       90.34      111.48     57.62 o
  -1   1  32      160.74      102.57     62.01 o
   1   1  32     1278.75      900.87    165.59 o
   3   1  32      626.04      640.44    101.16 o
   5   1  32      569.15      575.02    127.63 o
   7   1  32       60.73       28.00     74.99 o
   9   1  32     2236.37     2413.01    246.97 o
  11   1  32        1.51        3.16     89.05 o
  13   1  32      792.72      743.68    162.42 o
 -12   2  32       15.24       55.46     76.34 o
 -10   2  32       50.82       65.81     72.37 o
  -8   2  32        2.55       44.48     63.84 o
  -6   2  32      716.04      593.31     96.66 o
  -4   2  32        7.07       40.51     61.04 o
  -2   2  32        4.52      -24.93     54.29 o
   0   2  32       30.26       70.58     65.52 o
   2   2  32       26.01        5.77     63.31 o
   4   2  32      510.79      480.81     96.45 o
   6   2  32       27.27       95.65     72.17 o
   8   2  32       75.46      150.88     96.03 o
  10   2  32        0.75       -1.42     87.26 o
  12   2  32      379.01      435.88    144.23 o
 -11   3  32        1.94        2.91     74.41 o
  -9   3  32      564.20      512.86    102.28 o
  -7   3  32      904.23      850.23    126.43 o
  -5   3  32       12.77       17.59     69.07 o
  -3   3  32       66.93       26.68     71.52 o
  -1   3  32      300.94      367.62    111.80 o
   1   3  32      566.72      384.59    117.66 o
   3   3  32      157.31      133.83     83.07 o
   5   3  32      130.69      109.76     75.19 o
   7   3  32      925.88     1081.45    142.24 o
   9   3  32     1073.43     1120.50    182.09 o
  -8   4  32        0.12      -34.00     79.90 o
  -6   4  32     1336.22     1624.82    189.10 o
  -4   4  32      172.84      140.27     96.91 o
  -2   4  32      441.73      477.47    133.30 o
   0   4  32     1079.19     1142.65    178.08 o
   2   4  32      394.08      346.64    119.90 o
   4   4  32     1840.99     2034.45    232.86 o
   6   4  32      683.66      810.04    158.09 o
   8   4  32        8.17       94.74     97.51 o
  -1   5  32        1.07       27.14     92.61 o
   1   5  32       15.22       33.56     88.33 o
 -11   1  33      930.29     1024.53    144.00 o
  -9   1  33      146.49      166.97     83.51 o
  -7   1  33      381.94      480.78     97.47 o
  -5   1  33        7.81      -15.39     54.04 o
  -3   1  33      133.16      106.18     59.49 o
  -1   1  33      277.14      171.54     72.14 o
   1   1  33      761.44      834.78    114.37 o
   3   1  33       50.21       66.68     68.61 o
   5   1  33       49.41       50.33     79.33 o
   7   1  33       17.10       34.64     81.36 o
   9   1  33     1657.56     1945.97    223.91 o
  11   1  33       88.36      115.96    101.17 o
 -10   2  33       45.03       33.64     70.99 o
  -8   2  33      105.47       67.84     67.39 o
  -6   2  33      418.60      378.21     84.03 o
  -4   2  33        2.36       15.98     65.73 o
  -2   2  33      475.08      488.66     97.69 o
   0   2  33        5.25       45.54     67.20 o
   2   2  33       15.02        5.25     64.66 o
   4   2  33     1961.94     2319.26    184.26 o
   6   2  33      716.87      679.94    139.54 o
   8   2  33       73.48       59.97     94.16 o
  10   2  33        0.38      -56.67     81.38 o
  -9   3  33        0.76       15.40     65.49 o
  -7   3  33       25.50       31.35     74.81 o
  -5   3  33       27.28      -10.90     70.52 o
  -3   3  33      340.65      405.54    109.47 o
  -1   3  33      418.25      455.26    186.53 o
   1   3  33      593.60      576.55    132.67 o
   3   3  33     1500.36     1498.93    193.59 o
   5   3  33      299.02      263.19     93.93 o
   7   3  33     1374.35     1539.29    183.36 o
   9   3  33     1295.52     1353.85    199.30 o
  -6   4  33       12.97       98.99     87.74 o
  -4   4  33       97.23       90.88     93.89 o
  -2   4  33       36.11       62.36     85.71 o
   0   4  33       61.67       70.22     88.43 o
   2   4  33      415.75      374.52    123.01 o
   4   4  33      258.33      313.42    118.62 o
   6   4  33      120.19       93.96     98.91 o
 -12   0  34      522.02      310.33    170.52 o
 -10   0  34       63.61       14.71     89.59 o
  -8   0  34      164.73      212.80    116.41 o
  -6   0  34     2076.33     2530.31    335.78 o
  -4   0  34      316.80      211.84    105.34 o
  -2   0  34     2861.60     3446.05    281.14 o
   0   0  34      334.51      324.22    118.26 o
   2   0  34      100.15      184.81    107.40 o
   4   0  34        0.21      -25.92     97.65 o
   6   0  34      825.28      956.74    232.27 o
   8   0  34        2.55      -44.45    114.30 o
  10   0  34       22.94       64.22    132.49 o
  12   0  34       33.98       14.45    135.56 o
 -11   1  34       14.54       17.37     71.20 o
  -9   1  34     1335.97     1493.79    178.70 o
  -7   1  34      925.58     1048.73    133.65 o
  -5   1  34     1481.51     1463.06    146.61 o
  -3   1  34     1997.53     2243.33    176.03 o
  -1   1  34      841.95      863.98    117.03 o
   1   1  34     2340.53     2449.69    181.92 o
   3   1  34     1555.13     1744.29    174.27 o
   5   1  34      490.55      378.18    118.99 o
   7   1  34      186.41      181.19    101.06 o
   9   1  34      481.01      823.47    160.94 o
  11   1  34       94.68       70.06    106.28 o
 -10   2  34        8.64        4.85     68.70 o
  -8   2  34       30.85       47.42     70.23 o
  -6   2  34       31.90      -20.06     57.06 o
  -4   2  34      603.20      693.09    124.54 o
  -2   2  34       31.85       47.76     62.86 o
   0   2  34        5.80      -14.56     65.01 o
   2   2  34       90.48      114.76     81.50 o
   4   2  34        2.30        0.44     62.31 o
   6   2  34      104.48      140.14    105.62 o
   8   2  34       11.69        5.87     88.39 o
  10   2  34       46.45       13.11     93.41 o
  -9   3  34       59.90       50.99     75.96 o
  -7   3  34      446.56      422.86    116.53 o
  -5   3  34      183.50      133.91     86.78 o
  -3   3  34      532.81      585.34    137.67 o
  -1   3  34       65.74       48.50     83.48 o
   1   3  34      757.50      691.34    144.84 o
   3   3  34       77.49       57.50     83.50 o
   5   3  34      409.27      445.65    117.08 o
   7   3  34      270.98      262.39    116.06 o
   9   3  34      151.21      226.41    121.15 o
  -4   4  34      261.79      309.60    120.39 o
  -2   4  34      116.54       88.93     95.34 o
   0   4  34       88.66      150.40    105.09 o
   2   4  34      853.63     1116.07    181.55 o
   4   4  34       63.51      108.03     95.01 o
 -11   1  35      132.21      106.17     81.82 o
  -9   1  35      312.85      306.10    105.69 o
  -7   1  35      106.23      151.61     83.83 o
  -5   1  35      730.26      759.72    117.23 o
  -3   1  35        1.65       89.00     67.67 o
  -1   1  35      322.72      287.35     85.07 o
   1   1  35       27.34      115.73     77.12 o
   3   1  35      413.77      432.96    105.33 o
   5   1  35     1244.68     1525.33    196.86 o
   7   1  35       13.80       26.31     90.99 o
   9   1  35       18.88       48.20     94.18 o
 -10   2  35       34.50       20.51     74.93 o
  -8   2  35       71.40       41.08     73.46 o
  -6   2  35      127.93      182.24    101.15 o
  -4   2  35      401.44      463.56    113.43 o
  -2   2  35       13.02       66.46     73.54 o
   0   2  35     1740.95     2001.79    191.68 o
   2   2  35       91.37      166.66     87.20 o
   4   2  35       27.27       -2.85     78.57 o
   6   2  35     1020.14     1113.52    176.35 o
   8   2  35       58.13        6.97     90.01 o
  -7   3  35      667.01      689.34    138.30 o
  -5   3  35      384.53      253.20     99.69 o
  -3   3  35      567.94      577.77    140.78 o
  -1   3  35      189.90      158.15     98.80 o
   1   3  35      314.46      154.36    102.51 o
   3   3  35        1.23       -4.24     83.95 o
   5   3  35       52.37       84.45     86.97 o
   7   3  35        4.08      -15.74    108.57 o
  -2   4  35      569.95      539.80    147.07 o
   0   4  35      236.04      312.36    121.56 o
   2   4  35      103.50      155.70    105.25 o
 -10   0  36      212.76      338.59    144.63 o
  -8   0  36      184.83       75.73    102.02 o
  -6   0  36      140.94      180.55    113.77 o
  -4   0  36     3002.38     3768.69    464.37 o
  -2   0  36        0.02       78.41     93.94 o
   0   0  36      524.04      821.59    170.88 o
   2   0  36      203.39      215.70    145.96 o
   4   0  36      539.76      588.60    197.81 o
   6   0  36      462.72      683.16    280.68 o
   8   0  36       67.28      200.86    158.01 o
  10   0  36      336.23      300.23    181.04 o
  -9   1  36      125.71       79.70     84.04 o
  -7   1  36      564.83      557.78    121.64 o
  -5   1  36      909.46      883.47    130.55 o
  -3   1  36      518.51      596.71    108.59 o
  -1   1  36     1329.43     1539.70    153.60 o
   1   1  36     2660.35     2725.76    246.35 o
   3   1  36     1871.18     2211.71    228.94 o
   5   1  36     1817.21     1804.16    217.30 o
   7   1  36      749.65      676.15    150.24 o
   9   1  36     1042.13      927.98    179.98 o
  -8   2  36       38.78      -20.24     69.60 o
  -6   2  36      506.10      535.83    136.88 o
  -4   2  36       23.98       77.24     80.14 o
  -2   2  36      518.22      700.55    146.59 o
   0   2  36       10.59       32.25     74.73 o
   2   2  36      331.43      485.04    115.54 o
   4   2  36      759.58     1075.93    175.93 o
   6   2  36       34.71      134.29    105.04 o
   8   2  36       31.42       72.45     98.99 o
  -5   3  36       57.64       63.58     87.34 o
  -3   3  36       52.64       31.27     92.63 o
  -1   3  36       65.78      103.05     97.49 o
   1   3  36      257.00      290.65    118.91 o
   3   3  36     1236.06     1233.57    185.87 o
   5   3  36      228.92      213.61    114.44 o
  -9   1  37       71.59       13.95     81.66 o
  -7   1  37        7.61       21.61     77.92 o
  -5   1  37       22.06        5.00     71.45 o
  -3   1  37      352.80      429.86    111.93 o
  -1   1  37        5.56       54.81     75.70 o
   1   1  37      206.19      234.66    104.58 o
   3   1  37      112.13      112.77     96.92 o
   5   1  37     1413.88     1628.56    210.04 o
   7   1  37      357.40      284.22    124.63 o
  -6   2  37       53.14        7.68     85.31 o
  -4   2  37      149.06      159.55     88.56 o
  -2   2  37        0.86       -8.65     81.05 o
   0   2  37      769.57      840.54    141.08 o
   2   2  37      252.26      269.79    100.36 o
   4   2  37       72.58       18.26    100.75 o
   6   2  37        2.02      -37.59     84.94 o
  -3   3  37      280.35      331.99    122.99 o
  -1   3  37      639.70      719.01    156.72 o
   1   3  37       79.08       89.27     98.61 o
   3   3  37      597.78      709.47    157.12 o
  -8   0  38       51.49      -12.69    102.13 o
  -6   0  38       48.83       -8.23    100.60 o
  -4   0  38        3.39       79.87    103.73 o
  -2   0  38     1216.63     1346.03    265.76 o
   0   0  38        2.69       -4.91    113.40 o
   2   0  38     1223.62     1619.26    322.03 o
   4   0  38      878.54      752.95    220.38 o
   6   0  38       78.16      -19.80    132.01 o
  -7   1  38       46.90       -0.44     84.49 o
  -5   1  38       32.44      -56.94     71.70 o
  -3   1  38        2.25      -17.96     76.81 o
  -1   1  38       35.11       35.16     78.44 o
   1   1  38        7.47       43.21     84.20 o
   3   1  38      960.83     1140.58    203.95 o
   5   1  38      239.22      268.45    115.48 o
   7   1  38     1163.13     1309.26    203.59 o
  -6   2  38       34.06      -39.68     85.51 o
  -4   2  38       22.83        7.53     76.83 o
  -2   2  38       40.88       65.09     90.19 o
   0   2  38      195.26      267.17    115.51 o
   2   2  38      276.73      172.11    104.68 o
   4   2  38      730.03      758.07    188.53 o
  -1   3  38      209.93      248.24    122.57 o
   1   3  38       47.34       85.92    115.60 o
  -5   1  39      155.52      165.34    110.56 o
  -3   1  39        4.09      -10.30     74.79 o
  -1   1  39       18.75      -35.58     87.03 o
   1   1  39     1178.81     1263.02    185.66 o
   3   1  39        3.54       94.44    111.61 o
   5   1  39       47.82      111.36    104.60 o
  -4   2  39     1451.49     1502.64    298.59 o
  -2   2  39       31.27       14.33     89.93 o
   0   2  39        1.06       -2.34     89.05 o
   2   2  39     1023.73      925.64    172.37 o
  -4   0  40      581.11      662.30    214.65 o
  -2   0  40      112.93      208.96    164.13 o
   0   0  40      124.34      276.50    229.72 o
   2   0  40      343.44      467.80    283.18 o
   4   0  40      604.82      881.36    245.25 o
  -3   1  40      260.43      286.15    109.69 o
  -1   1  40       11.94      -41.94    101.41 o
   1   1  40      251.95      337.86    147.61 o
   3   1  40      128.08       45.12    121.22 o
 
